# Supplementary material for: 2-[(E)-3-Phenyl­prop-2-en­yl]-1,2-benzisothia­zol-3(2H)-one 1,1-dioxide
Source: Acta Crystallogr Sect E Struct Rep Online. 2009 Apr 8;65(Pt 5):o1011. doi: 10.1107/S1600536809012999 (PMC2977698; doi:10.1107/S1600536809012999)
Supplement: Supplementary file 2 [file e-65-o1011-Isup2.hkl]

# 
# h,k,l, Fc-squared, Fo-squared, sigma(Fo-squared) and status flag 
# 
data_I
_shelx_title ' MQ3_0m in P2(1)/n' 
_shelx_refln_list_code          4 
_shelx_F_calc_maximum      171.15 
_exptl_crystal_F_000       624.00 
_reflns_d_resolution_high  0.7494 
 
loop_ 
 _symmetry_equiv_pos_as_xyz 
 'x, y, z' 
 '-x+1/2, y+1/2, -z+1/2' 
 '-x, -y, -z' 
 'x-1/2, -y-1/2, z-1/2' 
 
_cell_length_a     6.9375 
_cell_length_b     7.1579 
_cell_length_c    29.6730 
_cell_angle_alpha  90.000 
_cell_angle_beta   96.160 
_cell_angle_gamma  90.000 
 
_shelx_F_squared_multiplier     1.000 
 
loop_ 
 _refln_index_h 
 _refln_index_k 
 _refln_index_l 
 _refln_F_squared_calc 
 _refln_F_squared_meas 
 _refln_F_squared_sigma 
 _refln_observed_status 
   2   0   0    29293.42    27463.82    553.08 o 
   4   0   0    11335.46    11396.10    210.71 o 
   6   0   0     1732.18     1912.09     45.30 o 
   8   0   0      186.40      174.87     19.79 o 
   1   1   0     1615.64     1630.61     18.81 o 
   2   1   0       12.02        6.62      2.02 o 
   3   1   0       10.28        8.91      1.77 o 
   4   1   0        0.50       -2.07      2.07 o 
   5   1   0       26.36       27.76      3.43 o 
   6   1   0        3.13       11.70      3.51 o 
   7   1   0        0.71        9.50      7.92 o 
   8   1   0        3.36       12.12      9.72 o 
   9   1   0        0.37        1.30     10.51 o 
   0   2   0     8714.56     9282.12    173.90 o 
   1   2   0      441.36      447.83      9.40 o 
   2   2   0       66.07       50.74      2.08 o 
   3   2   0       83.68       81.32      2.60 o 
   4   2   0      335.74      333.87      7.12 o 
   5   2   0       20.88       13.21      3.67 o 
   6   2   0       46.52       62.12      7.68 o 
   7   2   0        0.01        3.96      5.55 o 
   8   2   0        0.17        2.28      6.31 o 
   9   2   0        0.17        2.06     10.20 o 
   1   3   0      269.86      284.91      6.87 o 
   2   3   0       35.68       35.21      1.96 o 
   3   3   0        5.19        4.22      1.69 o 
   4   3   0        0.60       -2.24      2.24 o 
   5   3   0      128.26      128.24      7.34 o 
   6   3   0        1.05        4.14      4.76 o 
   7   3   0        0.46        5.59      5.51 o 
   8   3   0        0.20        2.33      6.89 o 
   1   4   0      633.46      647.78     16.18 o 
   2   4   0      209.97      233.09      6.49 o 
   3   4   0      821.24      847.64     15.24 o 
   4   4   0      451.87      454.69     10.91 o 
   5   4   0       16.11       12.56      3.68 o 
   6   4   0        8.33        7.25      4.98 o 
   7   4   0       15.68       16.13      6.59 o 
   8   4   0       10.04       -3.60      6.24 o 
   1   5   0       55.93       67.20      4.33 o 
   2   5   0        0.10        0.66      2.04 o 
   3   5   0        0.01        2.00      3.18 o 
   4   5   0        4.82        4.49      2.78 o 
   5   5   0        1.34        1.98      3.45 o 
   6   5   0        5.47       22.42      4.87 o 
   7   5   0        1.45        5.16      5.92 o 
   0   6   0       17.46       15.56      6.51 o 
   1   6   0      195.70      205.05     19.42 o 
   2   6   0       12.07       10.34      3.98 o 
   3   6   0      268.79      264.17     17.19 o 
   4   6   0        0.10        6.02      6.33 o 
   5   6   0       52.94       60.34      7.94 o 
   6   6   0        1.30       -2.25      6.44 o 
   7   6   0        7.51       -0.68      8.77 o 
   1   7   0       27.36       30.48      6.79 o 
   2   7   0        1.23        7.64      7.98 o 
   3   7   0        7.74        7.47      4.47 o 
   4   7   0        4.66        1.17      5.16 o 
   5   7   0        0.89       -2.83      5.17 o 
   6   7   0        0.01       -2.32      4.81 o 
   0   8   0        0.08        1.13      6.79 o 
   1   8   0       70.73       74.83      9.92 o 
   2   8   0        1.04        3.72      7.81 o 
   3   8   0       65.53       66.44     14.26 o 
   4   8   0        2.96        3.30      5.65 o 
   5   8   0        4.43        6.29      6.51 o 
   1   9   0        0.40       -2.98      5.75 o 
   2   9   0        0.01        2.09      9.27 o 
   3   9   0        0.05       -0.93      9.05 o 
  -7   0   1       59.73       72.41     13.14 o 
  -5   0   1      347.58      366.59     11.38 o 
  -3   0   1        6.49        8.66      3.03 o 
  -1   0   1      988.79      885.00     16.77 o 
   1   0   1     1719.05     1625.90     24.63 o 
   3   0   1     1097.11     1088.69     19.53 o 
   5   0   1      303.31      308.73     10.41 o 
   7   0   1       76.12       95.55     13.78 o 
  -9   1   1        5.91       31.26     13.14 o 
  -8   1   1       58.89       53.81     12.66 o 
  -7   1   1       25.07       13.08      8.82 o 
  -6   1   1      332.79      394.61     10.22 o 
  -5   1   1      559.75      591.51     11.66 o 
  -4   1   1      487.33      528.43     10.17 o 
  -3   1   1      600.46      566.88      8.31 o 
  -2   1   1     6924.56     6699.26     74.99 o 
  -1   1   1    10312.23     9985.04    132.43 o 
   0   1   1     5184.43     5074.70     96.14 o 
   1   1   1     5040.68     5084.08     52.27 o 
   2   1   1     3591.91     3663.35     37.36 o 
   3   1   1       73.60       69.99      2.66 o 
   4   1   1     2091.03     2140.83     29.52 o 
   5   1   1      318.27      332.53     10.01 o 
   6   1   1      177.64      157.49     13.70 o 
   7   1   1       42.51       36.22     10.01 o 
   8   1   1       44.22       46.54     12.60 o 
   9   1   1        2.09        5.78     11.13 o 
  -9   2   1        0.10       -3.16     10.32 o 
  -8   2   1        0.30        3.40      8.17 o 
  -7   2   1       13.41       16.23      6.11 o 
  -6   2   1        4.35        7.54      4.82 o 
  -5   2   1       12.50       10.43      3.83 o 
  -4   2   1       41.07       38.75      3.13 o 
  -3   2   1        0.02        2.02      1.56 o 
  -2   2   1       86.94       97.97      2.93 o 
  -1   2   1       10.44        9.21      1.15 o 
   0   2   1      199.98      222.88      6.30 o 
   1   2   1      614.79      662.01     11.15 o 
   2   2   1       20.51       23.95      1.54 o 
   3   2   1       13.82       14.76      2.03 o 
   4   2   1        4.71        4.80      2.02 o 
   5   2   1       10.72        7.68      4.29 o 
   6   2   1        0.34        0.73      4.34 o 
   7   2   1       17.95       37.11      7.46 o 
   8   2   1        0.87       10.18      6.94 o 
  -8   3   1        0.16        3.80      6.66 o 
  -7   3   1       19.38       15.71      6.52 o 
  -6   3   1        1.90        4.69      4.71 o 
  -5   3   1      363.44      354.64     11.52 o 
  -4   3   1        0.01       -1.01      2.25 o 
  -3   3   1       25.98       31.34      2.48 o 
  -2   3   1      205.62      182.84      3.98 o 
  -1   3   1     1535.86     1547.69     28.05 o 
   0   3   1     1081.21     1296.83     25.96 o 
   1   3   1     1565.75     1632.95     29.27 o 
   2   3   1      752.76      830.68     11.88 o 
   3   3   1      218.39      224.58      4.88 o 
   4   3   1       37.38       30.22      3.80 o 
   5   3   1      295.27      304.54     15.29 o 
   6   3   1       50.64       44.27      7.07 o 
   7   3   1       31.76       19.64     17.14 o 
   8   3   1        3.30        7.09      7.04 o 
  -8   4   1        5.01       12.79      7.42 o 
  -7   4   1        1.46        6.18      6.20 o 
  -6   4   1       49.58       46.77      7.19 o 
  -5   4   1        4.95        3.29      3.24 o 
  -4   4   1      174.48      192.76      6.92 o 
  -3   4   1      141.51      131.40      5.23 o 
  -2   4   1      610.54      641.03     10.49 o 
  -1   4   1       42.02       42.34      3.53 o 
   1   4   1        9.44        7.18      2.56 o 
   2   4   1      349.89      344.97      8.17 o 
   3   4   1      111.87      110.54      4.94 o 
   4   4   1      102.96      106.12      5.46 o 
   5   4   1        8.94        7.96      5.14 o 
   6   4   1       22.43       22.84      7.97 o 
   7   4   1        1.66        0.92      5.56 o 
   8   4   1        4.88        7.43     17.11 o 
  -7   5   1        0.01        0.98      4.62 o 
  -6   5   1       31.32       18.35      4.84 o 
  -5   5   1        8.11        8.97      4.14 o 
  -4   5   1       81.00       83.51      6.24 o 
  -3   5   1        3.14        5.23      2.62 o 
  -2   5   1      257.38      270.59      8.84 o 
  -1   5   1       19.15       20.63      2.96 o 
   0   5   1       22.72       18.16      3.56 o 
   1   5   1        2.58        4.52      1.72 o 
   2   5   1      144.06      137.10      8.32 o 
   3   5   1        2.49        1.31      2.58 o 
   4   5   1       13.18       12.31      3.84 o 
   5   5   1        0.99        2.81      3.38 o 
   6   5   1        0.11        6.04      4.76 o 
   7   5   1        0.02        1.25      5.91 o 
  -7   6   1        0.13        2.86      8.05 o 
  -6   6   1       11.38        0.67      5.44 o 
  -5   6   1        0.60        7.16      5.10 o 
  -4   6   1       43.64       47.31      6.84 o 
  -3   6   1       22.62       23.02      5.79 o 
  -2   6   1       92.24       98.30     10.15 o 
  -1   6   1        4.21        2.77      4.10 o 
   0   6   1      117.20      117.18      9.23 o 
   1   6   1       30.47       46.32     14.23 o 
   2   6   1      117.31      119.81      6.78 o 
   3   6   1        8.44       12.35      3.43 o 
   4   6   1       46.59       57.02      7.40 o 
   5   6   1        1.61        2.97      3.75 o 
   6   6   1        4.03        9.72      6.41 o 
   7   6   1        0.00       -6.23      8.37 o 
  -6   7   1        1.20        6.41      5.29 o 
  -5   7   1        2.88        5.51      5.48 o 
  -4   7   1        5.76        1.91      5.74 o 
  -3   7   1        3.71       -3.67      3.77 o 
  -2   7   1       16.10       10.54      7.69 o 
  -1   7   1       49.93       43.40     16.74 o 
   0   7   1        1.66        9.32      4.82 o 
   1   7   1        4.59        0.56      7.58 o 
   2   7   1       19.45       26.92      9.58 o 
   3   7   1        1.13        3.74      4.25 o 
   4   7   1        0.57        2.01      4.83 o 
   5   7   1        0.83        0.70      6.20 o 
   6   7   1        0.66       -4.77      4.77 o 
  -5   8   1        1.45       -5.60      5.60 o 
  -4   8   1        2.71       10.15      5.93 o 
  -3   8   1        1.56       -2.85      8.15 o 
  -2   8   1       13.51       20.80      9.36 o 
  -1   8   1        6.52       16.83      6.31 o 
   0   8   1        1.30       -1.43      4.72 o 
   1   8   1       12.76        4.43      5.71 o 
   2   8   1        7.33        6.29      8.23 o 
   3   8   1        0.80        1.27      8.60 o 
   4   8   1        3.79        3.57      5.48 o 
  -3   9   1        0.20        1.35      9.98 o 
  -2   9   1       26.92       11.98     10.49 o 
  -1   9   1        2.65       -5.71      5.93 o 
   0   9   1       17.27       36.44     15.62 o 
   1   9   1        3.93       -2.89      5.99 o 
   2   9   1       17.60        8.15      9.84 o 
   3   9   1        0.46       -0.56      9.44 o 
  -8   0   2       85.92       97.58     16.18 o 
  -6   0   2      727.52      696.55     22.37 o 
  -4   0   2     2679.01     2600.76     53.66 o 
  -2   0   2    25751.90    25137.47    419.21 o 
   0   0   2     6457.70       -0.13      0.25 o 
   2   0   2    22899.00    22042.83    322.97 o 
   4   0   2     2573.93     2499.88     51.92 o 
   6   0   2      867.85      866.81     25.87 o 
   8   0   2      122.60       98.51     16.15 o 
  -9   1   2        1.50       10.23     11.73 o 
  -8   1   2        4.40       17.08      9.87 o 
  -7   1   2        6.93       -2.28      7.36 o 
  -6   1   2       13.46        8.08      3.29 o 
  -5   1   2       21.80       26.62      3.37 o 
  -4   1   2      197.98      200.00      5.84 o 
  -3   1   2      679.21      676.52     10.07 o 
  -2   1   2      275.07      312.62      5.25 o 
  -1   1   2     6467.97     6698.39     99.01 o 
   0   1   2      446.54      434.97     10.39 o 
   1   1   2      637.81      614.18      6.77 o 
   2   1   2      376.25      422.30      5.84 o 
   3   1   2      828.82      808.28     11.04 o 
   4   1   2        0.43        2.18      2.14 o 
   5   1   2      103.89      101.55      5.02 o 
   6   1   2       69.21       90.41      7.11 o 
   7   1   2        8.88       10.84      6.07 o 
   8   1   2        0.11       -3.47      7.92 o 
   9   1   2        2.10        5.44     10.85 o 
  -9   2   2        2.96       15.08     11.73 o 
  -8   2   2        0.55        3.95      9.02 o 
  -7   2   2        0.78       -1.64      5.20 o 
  -6   2   2        6.72       11.10      4.85 o 
  -5   2   2       28.12       30.69      4.35 o 
  -4   2   2        0.05       -1.75      1.75 o 
  -3   2   2      124.71      128.02      3.57 o 
  -2   2   2       14.84       15.09      1.56 o 
  -1   2   2      451.44      460.04      8.23 o 
   0   2   2      425.60      461.17      8.46 o 
   1   2   2       49.38       50.28      2.28 o 
   2   2   2      342.00      304.98      4.81 o 
   3   2   2        4.71        5.95      1.33 o 
   4   2   2        5.13        4.00      2.52 o 
   5   2   2       20.52       18.57      3.89 o 
   6   2   2        5.77       13.53      5.23 o 
   7   2   2        0.27        1.60      5.21 o 
   8   2   2        1.58        2.44      6.43 o 
  -8   3   2        3.53        8.08      7.12 o 
  -7   3   2        2.88       -3.21      5.13 o 
  -6   3   2       96.41      104.15     11.56 o 
  -5   3   2        1.50       -0.68      2.96 o 
  -4   3   2      141.25      145.56      6.59 o 
  -3   3   2      296.01      298.53      7.29 o 
  -2   3   2      245.02      232.89      4.40 o 
  -1   3   2      186.64      208.31      7.06 o 
   0   3   2     3512.43     3708.06     75.31 o 
   1   3   2      256.35      260.25      5.43 o 
   2   3   2      336.14      318.80      6.29 o 
   3   3   2      267.81      292.13      5.72 o 
   4   3   2      134.76      125.45      6.35 o 
   5   3   2      276.69      320.29     11.37 o 
   6   3   2      129.91      129.77     11.23 o 
   7   3   2        2.68        1.03      5.26 o 
   8   3   2        5.71        7.18      6.76 o 
  -8   4   2        4.34       11.99     11.27 o 
  -7   4   2       17.07       24.57     15.64 o 
  -6   4   2       46.84       35.94     11.47 o 
  -5   4   2      110.58      127.54      8.80 o 
  -4   4   2       85.59       90.80      5.06 o 
  -3   4   2      320.38      332.13     12.63 o 
  -2   4   2      309.10      353.38      6.98 o 
  -1   4   2      316.28      346.86      8.16 o 
   0   4   2      353.65      418.66     15.33 o 
   1   4   2        1.80        1.49      2.88 o 
   2   4   2      466.02      506.06      9.11 o 
   3   4   2      160.13      183.36      6.16 o 
   4   4   2        0.89        0.87      3.14 o 
   5   4   2       34.70       33.74      5.05 o 
   6   4   2       91.81      111.53      7.84 o 
   7   4   2        9.08       10.33      6.22 o 
   8   4   2        0.82        6.35      6.98 o 
  -7   5   2        0.76        3.92      4.72 o 
  -6   5   2       25.78       40.30      5.98 o 
  -5   5   2        5.44        5.87      3.58 o 
  -4   5   2       15.96       19.02      3.28 o 
  -3   5   2      237.06      220.64      7.68 o 
  -2   5   2        5.65        4.10      3.12 o 
  -1   5   2       28.70       27.67      3.30 o 
   0   5   2       46.35       48.29      6.76 o 
   1   5   2      267.64      276.07      6.72 o 
   2   5   2       47.97       58.98      4.13 o 
   3   5   2      374.18      402.82     13.08 o 
   4   5   2       38.13       32.49      4.64 o 
   5   5   2       35.04       37.80      5.57 o 
   6   5   2        8.58        6.09      4.38 o 
   7   5   2       12.18       11.70     11.56 o 
  -7   6   2       16.23       23.09      6.12 o 
  -6   6   2        3.01        0.24      6.29 o 
  -5   6   2       18.71       15.70      4.53 o 
  -4   6   2        2.95       -0.38      3.96 o 
  -3   6   2       88.94       90.47      7.70 o 
  -2   6   2        0.99       -3.05      3.05 o 
  -1   6   2      234.92      235.30      8.54 o 
   0   6   2        0.12       -2.30      3.55 o 
   1   6   2      105.73      120.14     14.35 o 
   2   6   2        2.28       -1.26      3.06 o 
   3   6   2      139.99      154.40     11.67 o 
   4   6   2        0.39       -0.10      3.37 o 
   5   6   2       13.55        3.54      7.23 o 
   6   6   2        1.12        1.54      4.47 o 
   7   6   2        5.87        8.71      6.93 o 
  -6   7   2        2.66       -1.18      6.02 o 
  -5   7   2        0.03       -4.88      7.53 o 
  -4   7   2        0.49        3.59      7.78 o 
  -3   7   2       37.89       33.75      5.84 o 
  -2   7   2        0.84       -1.06      3.58 o 
  -1   7   2        0.01        2.29      4.61 o 
   0   7   2        1.31       -3.65      4.02 o 
   1   7   2       54.10       61.39      8.16 o 
   2   7   2        0.03       -5.20     10.02 o 
   3   7   2       17.92       20.25      5.53 o 
   4   7   2        2.50       -2.41      4.74 o 
   5   7   2        6.54        9.48      4.79 o 
   6   7   2        1.02       -5.56      5.93 o 
  -5   8   2       10.00       13.00      6.80 o 
  -4   8   2        0.05        3.19      5.85 o 
  -3   8   2       15.89       14.43      9.89 o 
  -2   8   2       11.05       14.66      9.08 o 
  -1   8   2       52.63       42.85      8.30 o 
   0   8   2        2.24        6.57      5.66 o 
   1   8   2       21.13       34.61      7.75 o 
   2   8   2        9.20       26.92     11.16 o 
   3   8   2       16.71       24.69     11.33 o 
   4   8   2        3.12        2.75      5.79 o 
  -3   9   2        6.36       20.77     11.64 o 
  -2   9   2        0.09       17.39     10.40 o 
  -1   9   2        8.29        1.34      6.35 o 
   0   9   2        2.45       -0.07      5.81 o 
   1   9   2       12.27       13.79      7.40 o 
   2   9   2        0.01       15.08     10.94 o 
  -7   0   3       77.32       82.50     13.25 o 
  -5   0   3      766.55      767.90     28.82 o 
  -3   0   3      328.22      343.88      9.64 o 
  -1   0   3    18466.89    17552.33    378.40 o 
   1   0   3    14516.79    13590.07    525.88 o 
   3   0   3     3722.16     3575.47     55.88 o 
   5   0   3      921.33      957.68     20.74 o 
   7   0   3       23.05       15.05      8.96 o 
  -9   1   3        0.28        8.68     11.81 o 
  -8   1   3       13.58        9.30      9.22 o 
  -7   1   3       18.76       29.03      9.75 o 
  -6   1   3        6.68        5.00      3.63 o 
  -5   1   3        6.61        5.62      2.39 o 
  -4   1   3      127.31      133.33      4.84 o 
  -3   1   3      208.49      203.87      4.69 o 
  -2   1   3        3.96        4.74      1.84 o 
  -1   1   3     1316.04     1343.35     21.62 o 
   0   1   3     3098.15     3144.16     69.23 o 
   1   1   3     1249.02     1164.75     13.06 o 
   2   1   3      701.36      718.78      8.32 o 
   3   1   3       17.25       11.72      1.76 o 
   4   1   3       94.02      103.90      5.09 o 
   5   1   3        2.20        0.89      2.39 o 
   6   1   3       46.48       45.34      6.13 o 
   7   1   3        3.70        5.60      9.41 o 
   8   1   3       25.98       12.37     10.12 o 
   9   1   3        0.30        1.52     10.34 o 
  -9   2   3        2.90        9.08     10.88 o 
  -8   2   3        0.41       -5.55      7.81 o 
  -7   2   3       10.41       13.80      8.15 o 
  -6   2   3       76.96       60.28      7.42 o 
  -5   2   3      589.97      561.47     12.69 o 
  -4   2   3      329.35      337.16      7.71 o 
  -3   2   3       34.77       26.73      3.54 o 
  -2   2   3        5.03        4.71      1.63 o 
  -1   2   3     8580.71     9025.77    133.14 o 
   0   2   3      426.38      401.12     14.63 o 
   1   2   3     1005.48     1001.21     14.10 o 
   2   2   3      559.75      583.21      7.77 o 
   3   2   3      118.79      104.32      2.94 o 
   4   2   3        6.47        3.58      2.25 o 
   5   2   3      195.15      218.10      8.97 o 
   6   2   3        3.27        6.96      6.26 o 
   7   2   3        7.44       11.08      5.66 o 
   8   2   3        0.04       10.66      6.77 o 
  -8   3   3        2.27        2.49      6.57 o 
  -7   3   3        6.94        4.60      5.59 o 
  -6   3   3        2.74        1.64      4.33 o 
  -5   3   3      108.60      104.23      7.91 o 
  -4   3   3      122.30      116.66      6.10 o 
  -3   3   3      108.58      117.10      4.54 o 
  -2   3   3      533.54      567.36      9.61 o 
  -1   3   3      151.91      153.67      6.02 o 
   0   3   3      654.51      776.82     17.24 o 
   1   3   3      159.15      166.44      4.82 o 
   2   3   3       53.83       65.00      3.42 o 
   3   3   3       20.62       22.11      2.59 o 
   4   3   3       35.33       35.38      5.38 o 
   5   3   3       15.59       18.27      4.14 o 
   6   3   3        0.07        8.50      4.80 o 
   7   3   3        0.22        4.29      5.39 o 
   8   3   3        0.15        9.48      6.99 o 
  -8   4   3        4.30       -1.45      6.77 o 
  -7   4   3       10.55       18.11      6.65 o 
  -6   4   3        1.55        9.29      5.04 o 
  -5   4   3      112.55      108.39      6.99 o 
  -4   4   3      318.24      324.37      9.61 o 
  -3   4   3      133.12      130.27      5.16 o 
  -2   4   3      695.41      729.59     13.66 o 
  -1   4   3      800.29      893.08     16.87 o 
   0   4   3      903.30      996.43     33.60 o 
   1   4   3     1380.37     1435.61     32.37 o 
   2   4   3     1861.15     2010.64     23.18 o 
   3   4   3      116.50      108.34      9.76 o 
   4   4   3      594.96      666.34     13.97 o 
   5   4   3      101.92       97.89      6.76 o 
   6   4   3       31.08       33.90     11.70 o 
   7   4   3        8.64       13.62      6.45 o 
   8   4   3        8.31        6.41      9.36 o 
  -7   5   3        0.85        5.31      4.96 o 
  -6   5   3        2.67        2.23      4.04 o 
  -5   5   3        6.33        7.57      3.57 o 
  -4   5   3       15.95       18.31      3.26 o 
  -3   5   3       14.92       12.99      3.62 o 
  -2   5   3       15.88       19.33      6.53 o 
  -1   5   3       38.86       37.69      3.67 o 
   0   5   3      194.22      180.95      8.14 o 
   1   5   3       74.79       72.00      7.71 o 
   2   5   3        1.31        1.93      2.16 o 
   3   5   3        1.63        7.71      3.19 o 
   4   5   3       28.75       30.23      3.94 o 
   5   5   3        0.04        2.13      4.18 o 
   6   5   3       18.54       21.99      9.30 o 
   7   5   3        0.28       -3.24      7.61 o 
  -7   6   3        0.14       -2.97      4.64 o 
  -6   6   3       10.90       11.43      4.93 o 
  -5   6   3        5.97        1.60      3.66 o 
  -4   6   3      174.80      183.09     11.05 o 
  -3   6   3        0.21       -0.79      4.03 o 
  -2   6   3      473.13      431.61     14.71 o 
  -1   6   3       16.70       21.60      3.71 o 
   0   6   3      375.99      345.28     12.45 o 
   1   6   3        2.63       -2.65      3.77 o 
   2   6   3      384.67      401.34     10.92 o 
   3   6   3        9.19       18.10      3.65 o 
   4   6   3      159.92      161.16     12.19 o 
   5   6   3        0.55        0.13      3.85 o 
   6   6   3       39.13       43.09     16.02 o 
   7   6   3        0.47        0.48      6.27 o 
  -6   7   3        0.02        4.00      5.85 o 
  -5   7   3        0.99       -4.80      4.80 o 
  -4   7   3        0.40       -3.53      4.64 o 
  -3   7   3        0.26        5.54      4.09 o 
  -2   7   3        3.83        1.44      3.83 o 
  -1   7   3        2.55       -1.29      4.13 o 
   0   7   3        5.21       -0.08      4.28 o 
   1   7   3        0.03       -1.52      4.44 o 
   2   7   3        4.36        4.78      7.41 o 
   3   7   3        5.50       11.89      7.43 o 
   4   7   3        0.43        0.59      5.12 o 
   5   7   3        3.82        2.62      4.50 o 
   6   7   3        0.29        0.19      5.83 o 
  -5   8   3        0.14       -4.83      5.41 o 
  -4   8   3       11.85       16.18      6.40 o 
  -3   8   3        3.00        7.30      9.13 o 
  -2   8   3       22.46       28.67     10.74 o 
  -1   8   3        0.38        1.35      5.76 o 
   0   8   3       42.28       35.00      7.81 o 
   1   8   3        1.11        9.68      5.91 o 
   2   8   3       40.06       40.53     11.64 o 
   3   8   3        1.91        0.37      8.43 o 
   4   8   3       13.09       14.87      6.48 o 
  -3   9   3        0.01       -4.57      8.91 o 
  -2   9   3        0.04        1.75      8.32 o 
  -1   9   3        0.39       -0.75      6.91 o 
   0   9   3        1.60        0.23      5.71 o 
   1   9   3        0.94       10.57      7.04 o 
   2   9   3        0.04        3.95      9.47 o 
  -8   0   4       21.46        0.17      9.81 o 
  -6   0   4        3.05       -1.75     13.57 o 
  -4   0   4       76.45       70.06      6.17 o 
  -2   0   4      828.91      910.13     23.08 o 
   0   0   4       67.00       47.21      2.69 o 
   2   0   4     1971.96     1985.02     72.96 o 
   4   0   4      358.07      377.47     15.04 o 
   6   0   4        6.48       11.44      5.77 o 
  -9   1   4        0.01        7.78     11.02 o 
  -8   1   4        0.55       -6.29      8.29 o 
  -7   1   4        1.15        6.29      7.67 o 
  -6   1   4      122.73      123.74      6.09 o 
  -5   1   4       36.86       39.87      3.59 o 
  -4   1   4      216.47      184.61      5.58 o 
  -3   1   4      100.13       95.04      6.09 o 
  -2   1   4      348.85      379.22      8.18 o 
  -1   1   4       27.36       28.28      1.76 o 
   0   1   4     8892.04     9073.18    139.55 o 
   1   1   4        0.75       -0.86      0.86 o 
   2   1   4      238.05      242.74      3.96 o 
   3   1   4      125.49      132.97      3.35 o 
   4   1   4       14.15       11.93      2.56 o 
   5   1   4       13.53       19.63      3.13 o 
   6   1   4        2.27        3.98      5.02 o 
   7   1   4        7.73       -0.83      5.41 o 
   8   1   4        2.61        4.65      9.22 o 
   9   1   4        1.88        4.00     10.46 o 
  -9   2   4        1.39        7.78     10.94 o 
  -8   2   4        1.00        5.61      8.65 o 
  -7   2   4        0.20       -5.01      5.08 o 
  -6   2   4       42.86       38.69     12.29 o 
  -5   2   4       13.35       12.94      3.49 o 
  -4   2   4        4.85        3.58      2.05 o 
  -3   2   4      598.51      583.30      8.05 o 
  -2   2   4      318.06      397.96      7.58 o 
  -1   2   4     1184.83     1238.72     22.90 o 
   0   2   4      298.98      327.76      8.83 o 
   1   2   4       81.38       92.67      2.38 o 
   2   2   4       48.16       58.21      1.99 o 
   3   2   4      377.39      387.83      6.26 o 
   4   2   4       21.43       16.57      2.52 o 
   5   2   4       60.06       62.31      7.01 o 
   6   2   4       72.31       64.91     12.26 o 
   7   2   4        0.15        8.40      5.46 o 
   8   2   4        2.62        3.32      6.63 o 
  -8   3   4        5.76        6.40      6.81 o 
  -7   3   4        6.35        7.84      6.00 o 
  -6   3   4       77.27       79.78      8.40 o 
  -5   3   4        1.93        3.43      3.78 o 
  -4   3   4      153.04      151.74      6.75 o 
  -3   3   4      230.48      226.45      6.22 o 
  -2   3   4      720.76      766.07     11.13 o 
  -1   3   4      141.74      142.14      5.96 o 
   0   3   4      965.53     1045.95     30.00 o 
   1   3   4       22.03       21.01      2.49 o 
   2   3   4       15.62       16.51      1.82 o 
   3   3   4      305.14      327.09      6.66 o 
   4   3   4      523.98      484.62     11.88 o 
   5   3   4       37.20       28.52      4.67 o 
   6   3   4       22.95       20.27      5.56 o 
   7   3   4        6.07        9.74      8.61 o 
   8   3   4       12.89       12.45      7.52 o 
  -8   4   4        0.39       14.35      7.63 o 
  -7   4   4        5.08        6.82      5.75 o 
  -6   4   4        1.50       -1.29      8.13 o 
  -5   4   4       25.63       27.64      5.24 o 
  -4   4   4        3.72       -0.51      2.18 o 
  -3   4   4      313.14      320.63      8.02 o 
  -2   4   4        1.19       -0.73      2.36 o 
  -1   4   4       73.81       73.70      3.17 o 
   0   4   4       98.27       84.73      6.54 o 
   1   4   4       88.70       91.90      5.86 o 
   2   4   4        1.61        0.38      1.49 o 
   3   4   4      129.73      137.12      7.54 o 
   4   4   4       38.77       46.75      4.96 o 
   5   4   4       14.25       18.33      4.37 o 
   6   4   4        8.35       19.19      8.61 o 
   7   4   4        0.25       -2.12      5.40 o 
   8   4   4        2.45        4.76      6.91 o 
  -7   5   4        4.52        6.52      4.95 o 
  -6   5   4        2.48        0.92      3.97 o 
  -5   5   4       32.44       35.79      4.89 o 
  -4   5   4       12.47       14.02      4.84 o 
  -3   5   4      214.55      228.53      7.83 o 
  -2   5   4       56.36       51.52      5.38 o 
  -1   5   4       78.37       81.57      5.03 o 
   0   5   4      132.57      131.59      7.99 o 
   1   5   4       77.05       83.30      4.41 o 
   2   5   4        4.49        4.40      2.25 o 
   3   5   4       95.70      109.00      5.36 o 
   4   5   4       90.98       87.48      5.56 o 
   5   5   4        3.99        3.17      4.49 o 
   6   5   4        1.59        1.83      7.02 o 
   7   5   4        3.40        3.35      8.32 o 
  -7   6   4        2.09        8.90      5.26 o 
  -6   6   4        4.01        3.63      4.45 o 
  -5   6   4        0.07        2.59      3.61 o 
  -4   6   4       21.44        7.81      6.71 o 
  -3   6   4        2.55        3.14      8.01 o 
  -2   6   4       24.97       29.13      4.96 o 
  -1   6   4        0.03        4.76      2.95 o 
   0   6   4       86.10       87.49      5.57 o 
   1   6   4       21.96       19.41      3.52 o 
   2   6   4       30.01       34.52      6.29 o 
   3   6   4       16.58       21.64      3.88 o 
   4   6   4       20.85       16.95      4.22 o 
   5   6   4        2.40        5.03      4.21 o 
   6   6   4        3.81       -3.16      5.61 o 
  -6   7   4        2.88       -3.68      5.81 o 
  -5   7   4        0.70       -1.23      5.03 o 
  -4   7   4        3.96       -1.52      4.58 o 
  -3   7   4       13.64       16.66      5.33 o 
  -2   7   4       28.30       18.36      4.73 o 
  -1   7   4        1.61        3.15      4.49 o 
   0   7   4       42.24       57.37      8.04 o 
   1   7   4        1.13        1.54      4.70 o 
   2   7   4       14.96       10.45      5.60 o 
   3   7   4        7.39        6.37      4.69 o 
   4   7   4        2.52        3.33      6.85 o 
   5   7   4        0.01        1.25      4.55 o 
   6   7   4        1.05       -0.83      5.94 o 
  -5   8   4        0.03        1.73      6.36 o 
  -4   8   4        0.27       -2.76      5.27 o 
  -3   8   4        1.33        1.86      6.41 o 
  -2   8   4        0.41       -3.33      7.61 o 
  -1   8   4        4.47        2.37      5.27 o 
   0   8   4        0.62        2.35      5.10 o 
   1   8   4        2.97        1.15      5.53 o 
   2   8   4        0.54       -1.30      7.07 o 
   3   8   4        3.07       -7.67      7.67 o 
   4   8   4        1.49        0.03      9.50 o 
  -3   9   4        7.87        6.79      9.89 o 
  -2   9   4        4.31        8.63      9.89 o 
  -1   9   4        8.23       -3.44      8.34 o 
   0   9   4        1.08        1.24      6.26 o 
   1   9   4       10.58       14.64      7.25 o 
   2   9   4        0.43        5.81      9.61 o 
  -9   0   5        1.10        3.24     10.99 o 
  -7   0   5       11.60       -3.24      7.50 o 
  -5   0   5       69.32       77.41      5.74 o 
  -3   0   5      300.64      276.30     14.12 o 
  -1   0   5     2845.26     2905.65     64.62 o 
   1   0   5       18.77       19.89      2.30 o 
   3   0   5      214.72      195.96     10.02 o 
   5   0   5       42.57       40.34     10.27 o 
   7   0   5       51.83       49.52     11.75 o 
  -9   1   5        0.38       -2.96     10.85 o 
  -8   1   5        0.21       -1.83      8.57 o 
  -7   1   5        7.25       16.26      8.79 o 
  -6   1   5        0.02       -1.30      3.20 o 
  -5   1   5       23.68       21.00      3.05 o 
  -4   1   5        8.85        6.66      2.13 o 
  -3   1   5      189.96      232.33      6.72 o 
  -2   1   5       11.67       13.10      2.95 o 
  -1   1   5     1729.88     1695.89     27.22 o 
   0   1   5     2408.85     2369.49     30.35 o 
   1   1   5     3699.46     3592.38     45.95 o 
   2   1   5      826.23      789.60      9.65 o 
   3   1   5     1116.96     1274.71     14.35 o 
   4   1   5      239.61      234.75      7.33 o 
   5   1   5      255.76      252.58      8.28 o 
   6   1   5        0.97        6.30      4.11 o 
   7   1   5       19.92       21.10      6.70 o 
   8   1   5        0.29       -0.37      8.63 o 
  -9   2   5        2.97       16.12     11.56 o 
  -8   2   5        2.39       -1.21      8.12 o 
  -7   2   5       34.65       18.38      6.54 o 
  -6   2   5       97.37      124.39      9.76 o 
  -5   2   5      171.85      169.38      6.81 o 
  -4   2   5        0.40       -0.74      1.79 o 
  -3   2   5      556.39      545.46      8.27 o 
  -2   2   5      660.22      685.97     12.73 o 
  -1   2   5      182.27      169.76      7.44 o 
   0   2   5      509.81      578.40     14.77 o 
   1   2   5     1894.80     1912.10     26.59 o 
   2   2   5        3.29        2.06      1.33 o 
   3   2   5      301.31      292.42      5.60 o 
   4   2   5        0.68       -0.39      1.86 o 
   5   2   5      182.40      191.64     11.69 o 
   6   2   5        6.53        9.61      5.25 o 
   7   2   5       16.39       14.51     10.73 o 
   8   2   5        1.63       -5.49      6.18 o 
  -8   3   5        7.78        7.40      7.11 o 
  -7   3   5       15.84       18.81      6.36 o 
  -6   3   5       61.14       61.98     10.44 o 
  -5   3   5        0.85       -0.82      2.95 o 
  -4   3   5      163.21      179.74      7.31 o 
  -3   3   5       34.25       33.35      3.19 o 
  -2   3   5      956.82      982.83     13.72 o 
  -1   3   5      326.21      327.42      6.56 o 
   0   3   5       41.03       53.89      5.55 o 
   1   3   5      776.69      787.41     15.79 o 
   2   3   5     1007.61     1073.33     14.78 o 
   3   3   5       33.56       27.97      4.60 o 
   4   3   5      198.99      240.15      7.55 o 
   5   3   5      183.76      189.56     10.11 o 
   6   3   5       34.63       47.21     10.50 o 
   7   3   5        2.70        9.44      5.65 o 
   8   3   5       14.53       19.85      7.98 o 
  -8   4   5        6.17        2.62     16.73 o 
  -7   4   5        0.01       -3.42      5.23 o 
  -6   4   5       39.29       21.13      6.29 o 
  -5   4   5       82.22       76.43      7.30 o 
  -4   4   5      103.40      109.80      5.41 o 
  -3   4   5       84.28       76.56      6.38 o 
  -2   4   5      961.30     1040.42     31.48 o 
  -1   4   5      606.58      640.83     10.77 o 
   0   4   5      191.59      219.27      7.59 o 
   1   4   5      197.45      214.45      7.83 o 
   2   4   5      204.89      211.33      5.07 o 
   3   4   5      184.69      183.45      6.36 o 
   4   4   5        0.39       -0.52      2.83 o 
   5   4   5       21.02       20.66      7.84 o 
   6   4   5       11.36        4.88      7.74 o 
   7   4   5        1.15        9.00      5.94 o 
   8   4   5        0.80       -7.67      7.67 o 
  -7   5   5        1.90        2.29      4.73 o 
  -6   5   5        0.64       -4.08      5.02 o 
  -5   5   5       14.98        7.93      3.64 o 
  -4   5   5       59.65       47.25      4.56 o 
  -3   5   5      128.88      120.48      5.89 o 
  -2   5   5       58.63       62.70      7.09 o 
  -1   5   5      117.59      107.01      5.68 o 
   0   5   5       11.28       12.09      2.76 o 
   1   5   5       44.74       41.42      3.32 o 
   2   5   5      173.96      175.40      6.06 o 
   3   5   5       14.54       15.05      3.02 o 
   4   5   5       66.17       63.66      6.98 o 
   5   5   5       55.95       54.14     13.99 o 
   6   5   5        0.07       -0.57      6.24 o 
   7   5   5        0.01       10.54      6.42 o 
  -7   6   5        0.00        4.80      4.73 o 
  -6   6   5       51.06       59.40      6.76 o 
  -5   6   5        0.81        0.68      3.49 o 
  -4   6   5       87.05       74.13      7.80 o 
  -3   6   5        8.95       17.90      4.71 o 
  -2   6   5      341.90      354.47     19.77 o 
  -1   6   5        0.00        1.08      2.69 o 
   0   6   5       68.52       67.02      6.57 o 
   1   6   5       11.13       11.19      5.48 o 
   2   6   5      324.25      356.74      9.34 o 
   3   6   5        1.43        6.91      4.18 o 
   4   6   5       57.40       59.41      5.82 o 
   5   6   5        1.04        4.53      8.86 o 
   6   6   5       13.63       10.47      6.39 o 
  -6   7   5        0.53        0.38      6.10 o 
  -5   7   5        4.93        9.65      5.79 o 
  -4   7   5        3.43        1.32      4.50 o 
  -3   7   5       40.18       47.95      6.81 o 
  -2   7   5       28.86       38.24      7.85 o 
  -1   7   5       23.63       19.20      4.25 o 
   0   7   5        1.13        5.07      4.61 o 
   1   7   5       73.70       74.62      9.41 o 
   2   7   5       40.47       30.40      7.06 o 
   3   7   5       22.15       25.68      5.71 o 
   4   7   5        7.02        3.98      4.28 o 
   5   7   5        2.42        1.71      5.29 o 
   6   7   5        1.47       -1.01      5.95 o 
  -5   8   5        0.04       -8.48      8.48 o 
  -4   8   5        2.63        3.71      6.06 o 
  -3   8   5        0.77        4.02      5.16 o 
  -2   8   5       23.15       27.14     11.13 o 
  -1   8   5        0.74        3.67      6.03 o 
   0   8   5        8.27        5.03      5.50 o 
   1   8   5        0.93       10.71      5.97 o 
   2   8   5       18.29       16.19      7.35 o 
   3   8   5        5.23        4.51      8.94 o 
   4   8   5        0.02        3.64     10.20 o 
  -2   9   5        5.26        2.96      8.99 o 
  -1   9   5        0.65       -5.24      7.69 o 
   0   9   5        2.76       -5.42      5.93 o 
   1   9   5        0.34        9.15      6.84 o 
   2   9   5        2.06       -7.58      8.79 o 
  -8   0   6        6.07       18.29     10.80 o 
  -6   0   6      115.12      103.91      9.11 o 
  -4   0   6        0.12       -2.57      2.57 o 
  -2   0   6      986.03      823.02     21.43 o 
   0   0   6     3340.71     2886.44     64.26 o 
   2   0   6      380.97      299.12      7.30 o 
   4   0   6      689.55      662.00     34.51 o 
   6   0   6       95.57      111.23     27.50 o 
  -9   1   6        0.38        2.23     11.08 o 
  -8   1   6        1.11       14.49      9.61 o 
  -7   1   6        0.39       15.60      6.24 o 
  -6   1   6       90.07       85.60      7.01 o 
  -5   1   6       92.33       84.63      4.62 o 
  -4   1   6      131.48      122.47      4.24 o 
  -3   1   6        9.70        6.81      1.62 o 
  -2   1   6      572.44      518.84     11.86 o 
  -1   1   6     1726.51     1697.33     27.44 o 
   0   1   6     8455.44     8905.29    111.44 o 
   1   1   6       11.89       10.15      1.52 o 
   2   1   6      500.57      518.26      7.06 o 
   3   1   6       26.28       24.84      2.16 o 
   4   1   6       22.07       21.40      4.44 o 
   5   1   6        2.42        6.15      3.01 o 
   6   1   6        1.48       -2.76      3.60 o 
   7   1   6        0.37        3.72      9.48 o 
   8   1   6        0.28        3.04      9.44 o 
  -9   2   6        0.29       -1.32     10.26 o 
  -8   2   6       13.76        7.64      9.22 o 
  -7   2   6        2.37        8.26      5.73 o 
  -6   2   6       35.87       34.84      6.40 o 
  -5   2   6       41.41       46.92      4.26 o 
  -4   2   6      221.49      206.28      5.96 o 
  -3   2   6      274.48      258.56      6.15 o 
  -2   2   6      148.66      150.72      5.64 o 
  -1   2   6     2915.42     3028.96     68.19 o 
   0   2   6     6567.98     6531.77    142.84 o 
   1   2   6     1897.34     1991.29     32.22 o 
   2   2   6      137.41      109.21      3.00 o 
   3   2   6      303.31      341.93      5.59 o 
   4   2   6      144.39      149.54      8.47 o 
   5   2   6      133.52      156.91     14.87 o 
   6   2   6       49.34       49.88     13.26 o 
   7   2   6        4.14        1.70      5.50 o 
   8   2   6        3.28       -0.43      6.65 o 
  -8   3   6        0.84       -3.90      6.41 o 
  -7   3   6       15.11        2.01      7.02 o 
  -6   3   6       16.46        9.91      8.60 o 
  -5   3   6       52.52       45.25      5.29 o 
  -4   3   6        0.95       -2.22      2.22 o 
  -3   3   6       81.69      100.85      4.31 o 
  -2   3   6      478.46      498.96      9.12 o 
  -1   3   6      277.91      297.20      7.47 o 
   0   3   6      715.92      742.68     18.12 o 
   1   3   6        3.78        5.95      1.41 o 
   2   3   6       66.72       71.80      3.00 o 
   3   3   6        2.52        2.65      1.89 o 
   4   3   6       72.26       54.99      4.80 o 
   5   3   6       41.56       42.61      6.20 o 
   6   3   6        0.42       -1.07      4.69 o 
   7   3   6        3.86        3.53      7.82 o 
   8   3   6        0.07       -3.10      6.76 o 
  -8   4   6        0.59       -5.86      6.70 o 
  -7   4   6        0.12       -3.50      5.37 o 
  -6   4   6       21.73       27.39     11.42 o 
  -5   4   6       21.25       19.95      5.00 o 
  -4   4   6       97.14       99.88      8.08 o 
  -3   4   6      286.86      303.48      7.75 o 
  -2   4   6       47.98       42.92      3.78 o 
  -1   4   6      101.69       98.69      4.66 o 
   0   4   6      326.74      325.68     10.07 o 
   1   4   6      516.67      611.65     16.13 o 
   2   4   6      124.07      113.93      4.28 o 
   3   4   6      487.26      545.62     11.75 o 
   4   4   6       65.71       70.87      4.87 o 
   5   4   6      124.21      133.24     13.36 o 
   6   4   6        4.92       -0.48      5.89 o 
   7   4   6        7.23       15.02      9.16 o 
   8   4   6        0.00        3.95      9.64 o 
  -7   5   6        8.36       11.76      6.00 o 
  -6   5   6        1.77        3.18      5.02 o 
  -5   5   6        0.09       -0.25      3.47 o 
  -4   5   6       47.50       41.27      5.99 o 
  -3   5   6        8.37        5.02      3.42 o 
  -2   5   6       43.89       56.40     18.91 o 
  -1   5   6       10.96       14.89      3.06 o 
   0   5   6        0.23       -2.85      2.85 o 
   1   5   6        2.97        2.98      1.88 o 
   2   5   6       58.29       53.81      3.81 o 
   3   5   6       11.89        7.95      2.82 o 
   4   5   6        6.86       11.56      3.42 o 
   5   5   6        9.64       12.77      6.26 o 
   6   5   6        6.79        4.96      5.37 o 
   7   5   6        0.27        0.48      5.84 o 
  -7   6   6        0.16       -0.90      4.72 o 
  -6   6   6        5.55       10.53      6.23 o 
  -5   6   6        0.23        4.98      3.77 o 
  -4   6   6       57.40       49.61     13.11 o 
  -3   6   6       82.08       90.99      7.77 o 
  -2   6   6       64.91       73.57      6.94 o 
  -1   6   6       71.50       76.01      5.73 o 
   0   6   6       49.66       61.72     10.33 o 
   1   6   6       82.75       84.28      7.99 o 
   2   6   6       43.37       51.31      4.19 o 
   3   6   6      117.06      129.15      7.04 o 
   4   6   6       30.56       30.58      4.84 o 
   5   6   6        3.75        8.64      5.27 o 
   6   6   6        3.12        1.79      5.90 o 
  -6   7   6        1.42       -3.82      5.62 o 
  -5   7   6        0.40        2.25      7.03 o 
  -4   7   6       10.09       12.24      5.37 o 
  -3   7   6       14.02        9.34      4.72 o 
  -2   7   6        1.90       -2.59      3.68 o 
  -1   7   6        0.08        3.47      5.14 o 
   0   7   6        0.02        2.63      4.49 o 
   1   7   6        3.18        6.48      5.25 o 
   2   7   6        7.84        6.54      8.13 o 
   3   7   6        4.91        6.93      3.47 o 
   4   7   6        2.02        2.74      3.94 o 
   5   7   6        0.28       -2.47      6.20 o 
  -4   8   6        1.29        0.30      5.26 o 
  -3   8   6       17.94       10.47      5.52 o 
  -2   8   6       13.83       23.76      9.89 o 
  -1   8   6       14.11       25.34      9.84 o 
   0   8   6        0.35        4.20      5.37 o 
   1   8   6       32.79       47.12      8.61 o 
   2   8   6        5.73        2.60      6.09 o 
   3   8   6       14.66       20.58     10.23 o 
   4   8   6        1.18        4.14      9.89 o 
  -2   9   6        4.45        4.00      9.16 o 
  -1   9   6        0.00        0.17      8.74 o 
   0   9   6        1.78        4.15      6.36 o 
   1   9   6        0.00       -5.83      5.83 o 
   2   9   6        0.17        4.43      9.67 o 
  -9   0   7        0.29      -10.34     10.34 o 
  -7   0   7       31.60       41.83     11.05 o 
  -5   0   7      101.53      116.86      8.29 o 
  -3   0   7      160.10      175.22     13.60 o 
  -1   0   7    18401.09    17733.77    440.88 o 
   1   0   7      384.99      374.22     15.33 o 
   3   0   7      112.22      114.24      5.07 o 
   5   0   7      121.97      130.64      7.44 o 
   7   0   7       11.20       16.24      8.79 o 
  -9   1   7        1.70       -8.94      9.44 o 
  -8   1   7        0.01       -7.89      7.89 o 
  -7   1   7       13.23       12.42      6.18 o 
  -6   1   7       16.99        9.28      3.49 o 
  -5   1   7      308.55      311.96      8.16 o 
  -4   1   7      149.63      137.27      4.52 o 
  -3   1   7       74.78       72.74      4.69 o 
  -2   1   7     1440.01     1416.58     27.73 o 
  -1   1   7     9022.79     8414.81    129.49 o 
   0   1   7       88.42       89.88      2.52 o 
   1   1   7       10.59        3.03      1.50 o 
   2   1   7      451.63      469.75      7.20 o 
   3   1   7      887.45      846.28     10.83 o 
   4   1   7        0.21       -1.45      2.17 o 
   5   1   7       27.35       40.53      4.46 o 
   6   1   7        3.34        0.62      3.92 o 
   7   1   7        0.29        8.81      5.87 o 
   8   1   7        0.04       10.60     10.06 o 
  -9   2   7        0.66       -9.33      9.72 o 
  -8   2   7        0.17       -3.95      8.09 o 
  -7   2   7        0.00        5.50      7.88 o 
  -6   2   7        1.00       11.51      4.89 o 
  -5   2   7       61.89       54.37      4.56 o 
  -4   2   7        1.23        1.62      1.87 o 
  -3   2   7      334.85      340.12      7.31 o 
  -2   2   7       31.52       42.30      7.19 o 
  -1   2   7      115.86      105.07      4.08 o 
   0   2   7     1583.34     1692.88     27.31 o 
   1   2   7       21.57       26.16      1.45 o 
   2   2   7      209.25      244.82      4.62 o 
   3   2   7      494.87      502.06      8.45 o 
   4   2   7      117.00      107.96      5.20 o 
   5   2   7       39.73       44.16      5.35 o 
   6   2   7        0.25        5.30      4.88 o 
   7   2   7        0.00       -2.63      5.11 o 
   8   2   7        1.31        3.22      6.97 o 
  -8   3   7        5.77       -1.85      6.30 o 
  -7   3   7        0.99        6.38      5.80 o 
  -6   3   7        1.20        4.23      4.56 o 
  -5   3   7      113.39      118.96      6.99 o 
  -4   3   7      118.77      153.15      6.92 o 
  -3   3   7       47.17       53.36      3.80 o 
  -2   3   7      109.34      121.29      4.59 o 
  -1   3   7      676.89      690.58     18.27 o 
   0   3   7      153.14      146.56      5.85 o 
   1   3   7       11.81       13.10      1.79 o 
   2   3   7      247.78      279.17      5.26 o 
   3   3   7      147.03      149.24      5.14 o 
   4   3   7      185.39      229.70     13.66 o 
   5   3   7        0.02       -0.56      5.38 o 
   6   3   7        4.39        4.67      4.87 o 
   7   3   7       11.50       17.45      6.63 o 
   8   3   7        3.86       -0.51      9.13 o 
  -8   4   7        0.65        0.59      6.71 o 
  -7   4   7        0.10       -0.93      7.47 o 
  -6   4   7        2.71        1.10      4.56 o 
  -5   4   7       98.62       94.68      8.92 o 
  -4   4   7        1.50        1.26      2.63 o 
  -3   4   7        7.27        4.10      2.01 o 
  -2   4   7       31.45       22.83      2.37 o 
  -1   4   7      189.78      193.83      5.73 o 
   0   4   7      542.40      570.02     17.74 o 
   1   4   7      150.52      148.59      5.15 o 
   2   4   7       24.59       17.12      2.47 o 
   3   4   7       29.44       31.47      3.34 o 
   4   4   7       51.39       40.72      4.84 o 
   5   4   7        7.36        2.52      4.29 o 
   6   4   7        3.00        5.50      6.62 o 
   7   4   7        2.46       -3.44      7.47 o 
   8   4   7        0.00        2.71     10.06 o 
  -7   5   7        1.72        5.63      4.64 o 
  -6   5   7        1.38        3.77      4.16 o 
  -5   5   7       10.36       11.31      3.83 o 
  -4   5   7        0.37       -0.76      2.77 o 
  -3   5   7       12.57       22.71      9.39 o 
  -2   5   7       16.75       14.80      3.90 o 
  -1   5   7       28.80       28.45      3.77 o 
   0   5   7       27.17       29.32      5.68 o 
   1   5   7       71.95       74.55      3.83 o 
   2   5   7       16.24       20.77      2.87 o 
   3   5   7      150.57      161.56      6.48 o 
   4   5   7        0.69       -1.44      3.56 o 
   5   5   7        1.20        3.19      4.54 o 
   6   5   7        0.83        3.58      5.23 o 
   7   5   7        7.59       12.49      6.90 o 
  -7   6   7        1.20        1.77      5.02 o 
  -6   6   7        6.36        2.14      4.42 o 
  -5   6   7        0.70        4.07      3.74 o 
  -4   6   7       17.67       10.68      4.68 o 
  -3   6   7        8.59        3.64      3.74 o 
  -2   6   7        1.11       -1.87      3.21 o 
  -1   6   7       24.05       27.49      4.13 o 
   0   6   7      540.04      552.14     14.51 o 
   1   6   7        5.30        8.01      3.19 o 
   2   6   7        5.46       -1.07      2.48 o 
   3   6   7        0.30        0.27      3.10 o 
   4   6   7       25.72       22.58      5.34 o 
   5   6   7        0.38        4.66      5.17 o 
   6   6   7       12.94       21.92      6.91 o 
  -6   7   7        0.01       -3.21      6.47 o 
  -5   7   7        4.73        4.55      5.45 o 
  -4   7   7        2.30       -1.46      4.40 o 
  -3   7   7        5.25        6.17      4.16 o 
  -2   7   7        0.76        3.45      4.05 o 
  -1   7   7       35.18       36.09      5.00 o 
   0   7   7       13.19       14.18      5.11 o 
   1   7   7        1.89        2.43      4.95 o 
   2   7   7        0.04        1.28      3.56 o 
   3   7   7       13.02       12.67      5.52 o 
   4   7   7        0.78        1.64      4.64 o 
   5   7   7        5.95       12.19      5.87 o 
  -4   8   7        3.09        4.72      5.71 o 
  -3   8   7        0.54       -3.31      4.61 o 
  -2   8   7       13.18        9.44      5.32 o 
  -1   8   7        1.32        7.81      8.43 o 
   0   8   7        0.39       -3.93      5.19 o 
   1   8   7        7.44       11.00      6.54 o 
   2   8   7       22.34       27.80      7.65 o 
   3   8   7        0.66       -3.47      7.86 o 
  -2   9   7        0.26       -0.99      8.77 o 
  -1   9   7        4.96        8.88      9.64 o 
   0   9   7        1.97        0.75      6.89 o 
   1   9   7        2.71       -6.66     11.27 o 
   2   9   7        4.25       -5.41      9.39 o 
  -8   0   8        0.72        2.06      8.85 o 
  -6   0   8       79.89       89.35      8.65 o 
  -4   0   8     1249.85     1171.06     28.28 o 
  -2   0   8     1152.78     1079.89     27.28 o 
   0   0   8     2605.05     2336.39     57.28 o 
   2   0   8     3238.93     3055.25    102.08 o 
   4   0   8      113.37      117.22      6.38 o 
   6   0   8        0.18       -2.99      6.48 o 
  -9   1   8        0.76       -9.81      9.81 o 
  -8   1   8        1.81        5.50      9.19 o 
  -7   1   8        9.01       12.80      6.25 o 
  -6   1   8       41.72       42.72      4.91 o 
  -5   1   8       21.70       18.35      2.98 o 
  -4   1   8      201.51      185.13      7.44 o 
  -3   1   8      718.13      705.89     18.98 o 
  -2   1   8       33.19       23.41      3.09 o 
  -1   1   8     1932.27     1904.90     45.58 o 
   0   1   8     7583.62     7470.75    102.98 o 
   1   1   8       19.75       18.88      2.38 o 
   2   1   8       28.11       37.89      2.41 o 
   3   1   8      330.33      304.31      7.13 o 
   4   1   8      431.12      376.18      9.56 o 
   5   1   8        9.19        3.75      2.98 o 
   6   1   8      168.32      169.17      9.28 o 
   7   1   8        0.16        3.13      6.02 o 
   8   1   8        0.80       25.76     11.02 o 
  -9   2   8        0.17       -5.02      9.39 o 
  -8   2   8        2.62        8.60      8.77 o 
  -7   2   8        2.06       -4.26      5.27 o 
  -6   2   8      214.38      242.68     12.55 o 
  -5   2   8       23.49       21.75      3.49 o 
  -4   2   8      389.48      375.55      9.46 o 
  -3   2   8      228.89      253.01      6.80 o 
  -2   2   8     3896.78     3760.69     69.42 o 
  -1   2   8       42.24       53.76      3.31 o 
   0   2   8       45.18       47.33      2.53 o 
   1   2   8        3.55        4.36      1.26 o 
   2   2   8     1359.32     1369.38     18.07 o 
   3   2   8       30.42       32.75      2.65 o 
   4   2   8      182.54      198.29      7.86 o 
   5   2   8        0.00        2.07      3.42 o 
   6   2   8       15.56       13.73      5.65 o 
   7   2   8        0.10       -1.13      6.89 o 
   8   2   8        6.82       24.55     11.50 o 
  -8   3   8        0.96       -0.93      5.85 o 
  -7   3   8        1.11       -4.55      4.86 o 
  -6   3   8       25.80       26.35      8.23 o 
  -5   3   8       36.18       26.48      6.46 o 
  -4   3   8       96.30       84.26      5.50 o 
  -3   3   8      166.74      192.58      5.98 o 
  -2   3   8        7.22        4.30      2.37 o 
  -1   3   8      304.46      374.21     11.71 o 
   0   3   8     1625.73     1634.20     38.48 o 
   1   3   8      753.60      851.80     13.28 o 
   2   3   8      309.44      295.80      6.39 o 
   3   3   8       53.65       48.15      3.28 o 
   4   3   8      242.53      242.91      9.12 o 
   5   3   8       48.09       38.05      8.51 o 
   6   3   8       63.08       71.62     12.18 o 
   7   3   8        1.24        9.50      9.10 o 
   8   3   8        3.11        6.57      9.30 o 
  -8   4   8        0.28        9.61      7.00 o 
  -7   4   8        6.89        5.70      5.92 o 
  -6   4   8        0.09        1.31      4.77 o 
  -5   4   8        1.18        0.88      4.17 o 
  -4   4   8        1.33        0.13      2.56 o 
  -3   4   8       43.28       45.77      3.77 o 
  -2   4   8      229.42      208.33      6.51 o 
  -1   4   8       66.08       67.96      6.78 o 
   0   4   8      170.61      169.80      7.41 o 
   1   4   8       66.53       64.29     10.94 o 
   2   4   8       11.48       19.24      2.86 o 
   3   4   8        0.01        1.27      2.21 o 
   4   4   8       70.39       59.47      8.05 o 
   5   4   8        6.88        1.70      4.15 o 
   6   4   8        0.68        2.22      4.89 o 
   7   4   8        0.49        6.62      6.13 o 
  -7   5   8       19.68       28.33      6.14 o 
  -6   5   8        3.15        1.11      4.64 o 
  -5   5   8       13.25       13.85      3.85 o 
  -4   5   8       14.07       10.29      3.29 o 
  -3   5   8      341.43      336.51     13.40 o 
  -2   5   8        3.52        8.47      3.57 o 
  -1   5   8       28.45       32.42      6.14 o 
   0   5   8       53.76       48.35      4.43 o 
   1   5   8      221.79      197.45      5.87 o 
   2   5   8        6.04        7.87      2.47 o 
   3   5   8      142.03      146.35      7.05 o 
   4   5   8        0.66        2.16      3.95 o 
   5   5   8       19.04        6.52      8.26 o 
   6   5   8        0.00       -5.14      5.14 o 
   7   5   8        4.20        7.50      6.73 o 
  -7   6   8        0.53        3.72      5.48 o 
  -6   6   8        7.59        5.09      4.89 o 
  -5   6   8        4.53        8.00      3.97 o 
  -4   6   8        2.79        8.41      6.24 o 
  -3   6   8       10.38       10.54      4.52 o 
  -2   6   8       72.72       68.62     14.63 o 
  -1   6   8        0.01       -0.26      4.46 o 
   0   6   8       26.34       37.40      6.20 o 
   1   6   8       10.94       13.88      4.97 o 
   2   6   8       62.24       70.26      5.21 o 
   3   6   8       18.01       18.15      4.00 o 
   4   6   8       10.73        7.91      6.86 o 
   5   6   8        0.47        5.00      6.62 o 
   6   6   8        4.96        9.71      6.19 o 
  -6   7   8        7.09        6.11      6.16 o 
  -5   7   8        3.09        9.35      8.10 o 
  -4   7   8       23.38       16.36      5.73 o 
  -3   7   8       20.91        6.13      4.50 o 
  -2   7   8       21.34       19.98      7.34 o 
  -1   7   8       14.71       12.35      4.62 o 
   0   7   8       51.66       48.50      8.65 o 
   1   7   8       23.49       20.65      4.25 o 
   2   7   8       22.57       25.88      6.07 o 
   3   7   8       31.83       43.21     12.15 o 
   4   7   8       31.21       24.88      5.93 o 
   5   7   8        0.86       -1.63      5.21 o 
  -4   8   8        1.06        2.73      5.60 o 
  -3   8   8        4.90        7.60      5.50 o 
  -2   8   8        0.46        1.75      5.02 o 
  -1   8   8        8.32       -3.83      6.99 o 
   0   8   8        0.64       -4.79      4.79 o 
   1   8   8       15.91        8.30      6.22 o 
   2   8   8        1.78        1.82      6.24 o 
   3   8   8        3.13       -3.72      8.32 o 
  -2   9   8        0.07        2.56      8.71 o 
  -1   9   8        4.80        1.49      9.33 o 
   0   9   8        1.60       17.01      7.48 o 
   1   9   8        7.85        0.81      6.81 o 
   2   9   8        1.02        2.82     10.26 o 
  -9   0   9        0.17      -10.15     10.15 o 
  -7   0   9        7.66       -5.69      6.88 o 
  -5   0   9      127.42      139.53      9.00 o 
  -3   0   9       69.58       65.93      5.79 o 
  -1   0   9      869.05     1040.49     25.94 o 
   1   0   9     2206.02     1988.18     38.13 o 
   3   0   9       45.69       38.08      6.54 o 
   5   0   9      201.05      226.35      9.58 o 
  -9   1   9        1.09       -6.12     10.03 o 
  -8   1   9        0.07       -5.44      8.43 o 
  -7   1   9        2.44       10.27      5.75 o 
  -6   1   9       47.77       42.93      6.82 o 
  -5   1   9       89.67       76.31      4.51 o 
  -4   1   9        6.27        5.21      2.11 o 
  -3   1   9        0.07       -1.93      1.93 o 
  -2   1   9      375.15      384.50      9.87 o 
  -1   1   9     2693.04     2740.68     50.58 o 
   0   1   9       56.98       52.16      2.52 o 
   1   1   9      266.98      298.39      5.89 o 
   2   1   9      265.62      270.39      5.62 o 
   3   1   9        0.28       -1.25      1.89 o 
   4   1   9        7.61        4.50      2.79 o 
   5   1   9       26.41       22.74      3.99 o 
   6   1   9        4.51        7.09      4.34 o 
   7   1   9        0.02        3.95      6.04 o 
  -8   2   9        0.27        2.62      8.82 o 
  -7   2   9        0.42       -2.64      5.07 o 
  -6   2   9        0.04        4.27      4.56 o 
  -5   2   9        0.07        0.07      2.44 o 
  -4   2   9        4.49        0.15      1.94 o 
  -3   2   9       71.46       88.96      7.31 o 
  -2   2   9        0.14       -0.33      2.56 o 
  -1   2   9        5.70       12.54      2.41 o 
   0   2   9        0.32       -1.03      1.64 o 
   1   2   9      660.07      600.10      9.20 o 
   2   2   9      198.03      215.10      4.57 o 
   3   2   9       24.47       30.25      3.94 o 
   4   2   9       88.29       74.50      8.98 o 
   5   2   9       92.23       90.42      8.46 o 
   6   2   9        4.29        7.10      7.16 o 
   7   2   9        0.29        6.29      7.98 o 
   8   2   9        0.35        6.74     10.40 o 
  -8   3   9        8.70        5.50      6.78 o 
  -7   3   9        0.36       -2.29      5.38 o 
  -6   3   9       48.38       49.74      9.26 o 
  -5   3   9        0.17       -1.29      2.86 o 
  -4   3   9        2.43        1.08      2.41 o 
  -3   3   9       61.61       59.70      4.16 o 
  -2   3   9        0.26        3.92      2.57 o 
  -1   3   9      396.98      390.56      9.89 o 
   0   3   9      253.83      265.28      5.26 o 
   1   3   9        0.00        1.29      1.50 o 
   2   3   9       12.15        8.79      1.89 o 
   3   3   9        8.69        5.78      2.37 o 
   4   3   9       99.49      105.18      7.15 o 
   5   3   9        6.68        9.46      4.63 o 
   6   3   9       26.10        7.13      7.33 o 
   7   3   9        0.01        8.91      8.71 o 
   8   3   9        0.02        4.92      8.51 o 
  -8   4   9        2.18       -3.11      6.48 o 
  -7   4   9       14.91       16.54      7.03 o 
  -6   4   9        3.70        8.09      5.16 o 
  -5   4   9       76.09       76.44      7.27 o 
  -4   4   9       85.62       87.61      5.63 o 
  -3   4   9      221.81      213.41      9.17 o 
  -2   4   9      231.97      225.26      6.01 o 
  -1   4   9      736.01      774.76     21.48 o 
   0   4   9       10.29        9.27      4.06 o 
   1   4   9      374.08      393.70     11.08 o 
   2   4   9      178.09      186.71      6.67 o 
   3   4   9       54.96       47.53     14.54 o 
   4   4   9      102.98      120.10      9.94 o 
   5   4   9      176.78      180.96     18.46 o 
   6   4   9        4.15        8.03      5.04 o 
   7   4   9        1.87       -2.34      6.61 o 
  -7   5   9        0.53        0.17      4.84 o 
  -6   5   9       10.47        7.96      4.43 o 
  -5   5   9        0.38        2.83      3.39 o 
  -4   5   9      151.67      139.68      7.19 o 
  -3   5   9       12.94       19.04      8.51 o 
  -2   5   9      211.59      211.94     31.40 o 
  -1   5   9       33.56       46.59      5.45 o 
   0   5   9      423.84      440.75     12.07 o 
   1   5   9        9.57        7.75      3.01 o 
   2   5   9      298.82      321.52      8.48 o 
   3   5   9        0.06       -1.09      3.31 o 
   4   5   9      116.67      124.11      8.78 o 
   5   5   9        0.28        6.90      5.28 o 
   6   5   9       11.34        5.96      5.96 o 
   7   5   9        0.60       -3.61      5.90 o 
  -7   6   9        0.63        1.46      5.15 o 
  -6   6   9        1.84        1.81      4.20 o 
  -5   6   9        1.03       -0.50      6.61 o 
  -4   6   9        0.76        9.13      4.64 o 
  -3   6   9       14.94       18.49      5.08 o 
  -2   6   9        2.68        1.20      3.79 o 
  -1   6   9        1.27       -0.57      3.55 o 
   0   6   9       20.67       26.02      5.78 o 
   1   6   9        0.20        1.62      3.05 o 
   2   6   9       35.44       33.12      3.63 o 
   3   6   9        0.10        1.00      3.13 o 
   4   6   9        6.25        8.79      5.00 o 
   5   6   9        0.21       -1.71      4.91 o 
   6   6   9        0.10       -1.80      5.68 o 
  -6   7   9        0.00        0.30      6.23 o 
  -5   7   9        0.00        2.87      5.15 o 
  -4   7   9        8.04        2.04      4.90 o 
  -3   7   9        4.19       -2.62      4.14 o 
  -2   7   9        8.51       11.54      4.52 o 
  -1   7   9        1.62        0.26      4.43 o 
   0   7   9       48.27       44.90      6.86 o 
   1   7   9        5.87        3.22      3.63 o 
   2   7   9       16.98       18.17      5.97 o 
   3   7   9        3.36       -2.15      7.50 o 
   4   7   9       11.42        6.62      4.98 o 
   5   7   9        0.43        2.03      5.36 o 
  -4   8   9       13.99       18.81      7.22 o 
  -3   8   9        7.21        6.55      5.33 o 
  -2   8   9       50.90       55.58      9.99 o 
  -1   8   9        0.01        4.00      7.75 o 
   0   8   9       35.46       43.68      8.54 o 
   1   8   9        3.25       14.34      6.70 o 
   2   8   9       27.05       35.77      8.61 o 
   3   8   9        1.46        3.58      9.08 o 
  -2   9   9        1.23       12.57     10.09 o 
  -1   9   9        1.33        6.99      9.10 o 
   0   9   9        0.50        7.44      7.26 o 
   1   9   9        0.01        7.78      7.37 o 
   2   9   9        0.92        5.61     10.94 o 
  -8   0  10        1.34        5.58      9.58 o 
  -6   0  10       66.80       81.60     12.43 o 
  -4   0  10       20.49       21.70      6.12 o 
  -2   0  10      103.32       96.65      6.24 o 
   0   0  10      137.66      174.38      7.48 o 
   2   0  10       10.62        9.34      3.09 o 
   4   0  10        6.61        7.92      3.92 o 
   6   0  10        0.35       -6.03      7.36 o 
  -9   1  10        0.37       -2.03     10.37 o 
  -8   1  10        0.07       -5.58      8.03 o 
  -7   1  10        8.15       19.17      7.24 o 
  -6   1  10       16.97       22.90      5.81 o 
  -5   1  10        5.06        5.85      2.51 o 
  -4   1  10        4.66        3.30      2.51 o 
  -3   1  10      160.56      158.65      7.46 o 
  -2   1  10      246.31      219.92      7.22 o 
  -1   1  10     1094.04     1077.35     21.74 o 
   0   1  10      221.66      191.82      5.31 o 
   1   1  10      150.23      162.27      4.26 o 
   2   1  10      380.60      332.55      6.48 o 
   3   1  10        2.81        4.44      2.21 o 
   4   1  10       56.45       59.97      4.63 o 
   5   1  10        7.35        4.20      3.82 o 
   6   1  10        0.03       -6.14      6.14 o 
   7   1  10        0.40        2.85      8.65 o 
  -8   2  10        3.21       -4.31      8.17 o 
  -7   2  10        0.01       -2.65      5.36 o 
  -6   2  10       77.38       68.55      7.99 o 
  -5   2  10       77.14       80.58      5.20 o 
  -4   2  10       83.76       90.89      9.52 o 
  -3   2  10      169.40      143.55      5.93 o 
  -2   2  10      288.52      267.52      8.37 o 
  -1   2  10       12.10       12.06      2.63 o 
   0   2  10       33.36       40.84      2.73 o 
   1   2  10        2.22        1.24      1.35 o 
   2   2  10      137.49      156.91      3.94 o 
   3   2  10       43.54       35.90      6.03 o 
   4   2  10       80.70       86.09      5.93 o 
   5   2  10        0.12        0.99      5.64 o 
   6   2  10        3.16       -4.34      6.68 o 
   7   2  10        1.86       -7.05      7.05 o 
   8   2  10        0.63        3.95     10.82 o 
  -8   3  10        5.21        5.25      7.06 o 
  -7   3  10        2.22        0.06      5.45 o 
  -6   3  10        6.83        7.63      6.12 o 
  -5   3  10        1.57       -0.15      3.90 o 
  -4   3  10      220.05      228.65      8.36 o 
  -3   3  10       22.42       23.39      3.14 o 
  -2   3  10      361.83      403.03      9.74 o 
  -1   3  10        2.87        7.95      2.41 o 
   0   3  10      444.91      468.92      9.47 o 
   1   3  10      120.17      115.55      4.14 o 
   2   3  10      453.94      434.17     10.60 o 
   3   3  10        6.06        2.82      2.69 o 
   4   3  10       43.28       36.38      4.51 o 
   5   3  10        5.53        2.71      4.50 o 
   6   3  10        8.25       12.24      5.49 o 
   7   3  10        0.58        3.71      5.82 o 
   8   3  10        1.23       -2.57      7.06 o 
  -8   4  10        4.58        9.50      7.56 o 
  -7   4  10        2.50       -0.61      5.71 o 
  -6   4  10       68.88       59.37      7.74 o 
  -5   4  10        7.69        7.09      6.16 o 
  -4   4  10        9.79        9.30      3.79 o 
  -3   4  10       33.44       34.28      6.01 o 
  -2   4  10       80.36       93.97      4.08 o 
  -1   4  10      210.66      209.51     10.54 o 
   0   4  10      539.19      592.38     12.88 o 
   1   4  10        6.92        4.63      2.47 o 
   2   4  10        0.14       -1.97      1.97 o 
   3   4  10       60.43       50.08     11.84 o 
   4   4  10      130.37      112.07      7.11 o 
   5   4  10       14.85       12.00      4.83 o 
   6   4  10       23.96       18.61      6.06 o 
   7   4  10        0.01        2.71      6.06 o 
  -7   5  10        0.24       -4.46      4.46 o 
  -6   5  10        0.50        1.34      3.97 o 
  -5   5  10       12.61       14.71      4.12 o 
  -4   5  10       10.41        9.99      3.48 o 
  -3   5  10       24.71       29.39      5.45 o 
  -2   5  10       11.79       20.98      6.86 o 
  -1   5  10      498.18      504.92     16.18 o 
   0   5  10       13.82       12.11      3.84 o 
   1   5  10       75.89       83.56      5.09 o 
   2   5  10       12.59       11.05      2.72 o 
   3   5  10      201.95      215.59     10.07 o 
   4   5  10       16.11       28.29      5.58 o 
   5   5  10       11.95        6.13      6.78 o 
   6   5  10        1.19        5.75      5.46 o 
   7   5  10        1.93        6.19      6.35 o 
  -7   6  10        0.19        1.93      5.02 o 
  -6   6  10        6.37        8.98      4.68 o 
  -5   6  10        0.05       -1.06      4.81 o 
  -4   6  10       58.72       33.47      6.37 o 
  -3   6  10       49.42       39.87      6.34 o 
  -2   6  10       57.25       58.35      8.12 o 
  -1   6  10        1.16        4.42      4.05 o 
   0   6  10      146.75      178.56      8.33 o 
   1   6  10        0.01        1.84      3.64 o 
   2   6  10       26.09       17.95      3.27 o 
   3   6  10        4.49        3.74      3.86 o 
   4   6  10       13.93       13.06      5.34 o 
   5   6  10        0.01        0.44      5.19 o 
   6   6  10        1.50        4.62      6.18 o 
  -6   7  10        1.47       -5.53      5.53 o 
  -5   7  10        2.75       -0.45      5.22 o 
  -4   7  10        7.62       -0.41      5.02 o 
  -3   7  10       10.77        4.98      6.85 o 
  -2   7  10       41.39       40.89      6.44 o 
  -1   7  10       57.86       59.57      7.08 o 
   0   7  10       22.87       21.77      4.51 o 
   1   7  10       22.21       23.14      4.68 o 
   2   7  10       36.39       36.00      5.52 o 
   3   7  10       18.64       23.96      8.43 o 
   4   7  10       10.24        3.51      4.96 o 
   5   7  10        4.91        4.05      5.58 o 
  -4   8  10        0.00       -0.34      5.43 o 
  -3   8  10        5.58       -0.17      5.14 o 
  -2   8  10        3.49        4.31      5.23 o 
  -1   8  10        0.84       -3.43      4.54 o 
   0   8  10        7.66        3.44      5.98 o 
   1   8  10        7.57        8.80      6.30 o 
   2   8  10        0.01        3.55      6.46 o 
   4   8  10        0.03       -7.27      7.50 o 
  -2   9  10        0.02        3.95      9.53 o 
  -1   9  10        4.79        2.48      8.79 o 
   0   9  10        0.72        9.78     10.40 o 
   1   9  10        1.89        0.33      7.10 o 
  -9   0  11        0.00       23.17     12.71 o 
  -7   0  11       31.10       57.90     12.40 o 
  -5   0  11       16.56       28.28      5.42 o 
  -3   0  11      481.26      450.48     11.87 o 
  -1   0  11       79.93       56.63      4.94 o 
   1   0  11       66.29       81.07      5.09 o 
   3   0  11      173.11      190.09     12.66 o 
   5   0  11       44.03       32.97     12.40 o 
  -9   1  11        1.04       17.22     11.78 o 
  -8   1  11        0.16        0.23      9.25 o 
  -7   1  11      101.60       87.27      9.83 o 
  -6   1  11        4.56        3.18      4.14 o 
  -5   1  11      473.29      477.35     10.57 o 
  -4   1  11       18.88       16.09      3.33 o 
  -3   1  11      230.26      219.86      7.46 o 
  -2   1  11       23.65       26.04      2.85 o 
  -1   1  11     8054.13     8405.38    150.24 o 
   0   1  11      607.68      626.22     12.12 o 
   1   1  11     3513.51     3377.05     73.70 o 
   2   1  11        9.63       11.36      2.14 o 
   3   1  11      526.23      504.32     12.96 o 
   4   1  11       27.46       29.54      5.64 o 
   5   1  11      490.09      493.99     14.79 o 
   6   1  11        3.64        1.94      7.50 o 
   7   1  11       43.26       40.56     12.66 o 
  -8   2  11        4.38       14.80      9.47 o 
  -7   2  11        5.50        5.98      7.61 o 
  -6   2  11       55.32       58.14      7.82 o 
  -5   2  11       71.02       79.13      6.11 o 
  -4   2  11      204.62      199.47      7.72 o 
  -3   2  11      699.17      708.80     15.51 o 
  -2   2  11       12.83       10.26      3.49 o 
  -1   2  11      671.27      607.88     14.16 o 
   0   2  11      209.65      227.33      6.22 o 
   1   2  11       11.29       14.94      1.75 o 
   2   2  11      353.17      374.16      7.08 o 
   3   2  11      217.72      214.97      9.51 o 
   4   2  11       85.75       83.72      6.10 o 
   5   2  11       34.77       17.04      5.15 o 
   6   2  11        4.90        0.36      5.15 o 
   7   2  11        2.02        8.27      6.26 o 
   8   2  11        3.65       -3.46      7.29 o 
  -8   3  11        0.48       -2.79      6.27 o 
  -7   3  11        0.55        3.49      5.77 o 
  -6   3  11       18.38       16.08      5.22 o 
  -5   3  11       44.62       39.00      4.87 o 
  -4   3  11       10.52       10.05      3.70 o 
  -3   3  11       26.25       20.81      3.71 o 
  -2   3  11      138.22      134.22      6.43 o 
  -1   3  11       32.78       36.78      7.48 o 
   0   3  11      204.07      280.14     11.30 o 
   1   3  11       74.06       64.89      3.37 o 
   2   3  11       40.15       27.68      3.20 o 
   3   3  11        6.33        2.92      2.85 o 
   4   3  11       97.60       99.51      6.58 o 
   5   3  11       45.89       50.62      6.97 o 
   6   3  11        0.01       -2.35      4.61 o 
   7   3  11        0.27       -4.07      5.58 o 
   8   3  11        0.44        6.29      7.97 o 
  -8   4  11        0.09        2.59      7.02 o 
  -7   4  11        1.46       -0.37      5.54 o 
  -6   4  11       12.18       12.07      5.46 o 
  -5   4  11        2.24        6.01      4.16 o 
  -4   4  11        0.14        2.09      2.90 o 
  -3   4  11      131.72      118.22      5.19 o 
  -2   4  11       10.94        9.47      2.60 o 
  -1   4  11       11.34        9.19      2.30 o 
   0   4  11      228.47      228.78     10.02 o 
   1   4  11        4.76        7.96      2.80 o 
   2   4  11        0.36        1.03      2.31 o 
   3   4  11      194.22      194.93      9.11 o 
   4   4  11        2.55        3.51      7.12 o 
   5   4  11       13.92       10.01      4.75 o 
   6   4  11        5.56        9.66      5.73 o 
   7   4  11        3.40        4.21      6.36 o 
  -7   5  11        0.03        1.05      7.26 o 
  -6   5  11       40.28       39.31      6.00 o 
  -5   5  11        2.28        3.37      3.58 o 
  -4   5  11      199.33      193.66      8.35 o 
  -3   5  11       10.63       15.27      4.69 o 
  -2   5  11      649.54      614.86     18.78 o 
  -1   5  11       47.44       64.49      6.32 o 
   0   5  11      103.92       97.92      6.01 o 
   1   5  11       38.29       48.76      5.37 o 
   2   5  11      561.15      557.45     12.08 o 
   3   5  11       44.82       43.03     11.94 o 
   4   5  11       97.14       87.01      9.13 o 
   5   5  11        3.20        1.79      5.03 o 
   6   5  11       33.99       24.35     10.12 o 
   7   5  11        0.02        1.27      6.25 o 
  -6   6  11        0.88        3.23      4.41 o 
  -5   6  11        2.47        2.69      4.93 o 
  -4   6  11        1.98       -0.56      5.33 o 
  -3   6  11        4.37       14.35      4.82 o 
  -2   6  11        3.17        3.64      3.78 o 
  -1   6  11        8.84       12.79      4.54 o 
   0   6  11       52.29       53.81      7.71 o 
   1   6  11        5.40        5.56      4.28 o 
   2   6  11        1.43       -0.18      2.63 o 
   3   6  11       25.07       28.14      5.12 o 
   4   6  11        6.04        6.26      4.67 o 
   5   6  11        1.44        2.54      5.20 o 
   6   6  11        0.41       -5.56      5.56 o 
  -5   7  11        0.40       -4.96      4.96 o 
  -4   7  11       21.01       18.61      6.10 o 
  -3   7  11        2.07       -1.05      4.31 o 
  -2   7  11       58.13       40.17      6.81 o 
  -1   7  11        0.37        3.31      4.30 o 
   0   7  11       13.30        6.58      4.53 o 
   1   7  11        0.18        7.57      3.90 o 
   2   7  11       58.44       67.84      6.81 o 
   3   7  11        2.49        7.47      7.10 o 
   4   7  11        9.31       13.26      5.53 o 
   5   7  11        0.58        7.95      6.04 o 
  -4   8  11        2.92        8.81      6.31 o 
  -3   8  11        0.36        6.17      5.48 o 
  -2   8  11        0.97       -2.23      5.30 o 
  -1   8  11        1.18        1.42      6.38 o 
   0   8  11       21.37       13.51      5.02 o 
   1   8  11        1.42        3.93      6.11 o 
   2   8  11        4.39        8.10      6.67 o 
   3   8  11        0.02        4.79      7.47 o 
   4   8  11        4.50        5.44      8.60 o 
  -1   9  11        0.00        2.79      9.44 o 
   0   9  11       14.56       27.20     12.20 o 
   1   9  11        0.46       -5.31      8.84 o 
  -8   0  12        0.81        3.61      9.56 o 
  -6   0  12        0.11       -5.38      5.38 o 
  -4   0  12      101.54       67.39      8.63 o 
  -2   0  12       29.12       36.79     12.13 o 
   0   0  12     3660.07     3457.26    166.79 o 
   2   0  12       31.69       33.67      8.09 o 
   4   0  12      300.42      279.24     12.08 o 
  -9   1  12        0.59       13.98     12.68 o 
  -8   1  12        4.19       14.71     10.34 o 
  -7   1  12        1.30        9.66      5.96 o 
  -6   1  12       90.48       87.80      8.95 o 
  -5   1  12       10.80       11.73      3.27 o 
  -4   1  12       32.66       36.95      4.14 o 
  -3   1  12       18.02       20.59      3.35 o 
  -2   1  12      169.92      166.59      6.57 o 
  -1   1  12      310.29      320.35      8.99 o 
   0   1  12     6841.85     7186.75    111.78 o 
   1   1  12      544.55      542.20     11.47 o 
   2   1  12        1.05        1.93      2.16 o 
   3   1  12      444.39      447.00     14.47 o 
   4   1  12      181.72      201.63      8.87 o 
   5   1  12        1.30        5.78      3.98 o 
   6   1  12       67.02       66.63      8.77 o 
   7   1  12       10.61       16.21      6.98 o 
  -8   2  12        0.76       -1.78      7.72 o 
  -7   2  12       41.20       31.79     10.12 o 
  -6   2  12        1.33        5.14      5.16 o 
  -5   2  12        0.82       -2.09      2.90 o 
  -4   2  12       39.36       38.29      4.25 o 
  -3   2  12      442.05      463.31     11.73 o 
  -2   2  12      576.66      652.06     15.30 o 
  -1   2  12      129.61      131.41      5.66 o 
   0   2  12      399.00      292.05      5.73 o 
   1   2  12       24.55       24.17      2.06 o 
   2   2  12       86.25       90.22      7.44 o 
   3   2  12      340.30      380.01     27.67 o 
   4   2  12      400.22      401.53     14.88 o 
   5   2  12       65.93       84.32      8.48 o 
   6   2  12       12.13       19.14      6.39 o 
   7   2  12       10.43       12.80      6.94 o 
   8   2  12        5.12        4.81      8.63 o 
  -8   3  12        2.65       -4.79      6.38 o 
  -7   3  12        1.99        7.92     11.78 o 
  -6   3  12       33.90       50.40      7.99 o 
  -5   3  12       10.55       11.60      4.62 o 
  -4   3  12        7.62        8.67      3.04 o 
  -3   3  12      113.33      121.96      6.96 o 
  -2   3  12      308.04      356.32     12.73 o 
  -1   3  12       15.83       15.95      2.52 o 
   0   3  12       78.39       71.65      4.24 o 
   1   3  12      154.03      179.58      5.51 o 
   2   3  12       49.27       56.10      4.99 o 
   3   3  12      158.90      180.83     20.20 o 
   4   3  12        7.73       19.90      6.81 o 
   5   3  12        0.54        2.82      6.81 o 
   6   3  12        2.41        1.60      5.29 o 
   7   3  12        2.50        0.07      9.27 o 
  -8   4  12        3.55       -3.37      6.81 o 
  -7   4  12        0.61       -2.62      5.55 o 
  -6   4  12        8.70       18.56      5.78 o 
  -5   4  12        3.01        2.23      4.12 o 
  -4   4  12      139.30      127.99      6.84 o 
  -3   4  12       38.41       36.41      3.39 o 
  -2   4  12      187.67      191.36      6.72 o 
  -1   4  12        4.59        2.55      3.06 o 
   0   4  12      249.78      254.18      6.80 o 
   1   4  12        8.23        6.61      2.74 o 
   2   4  12      206.41      200.74      9.67 o 
   3   4  12        0.16        3.36      3.45 o 
   4   4  12      134.67      125.84      8.85 o 
   5   4  12        0.03       -1.41      6.60 o 
   6   4  12        8.95        4.28      5.56 o 
   7   4  12        0.02        0.83      6.63 o 
  -7   5  12        4.81       10.42      6.76 o 
  -6   5  12        0.47        1.94      3.84 o 
  -5   5  12       42.49       46.23      7.71 o 
  -4   5  12       33.19       28.74      5.58 o 
  -3   5  12      144.18      139.10     11.43 o 
  -2   5  12        4.63        8.38      3.85 o 
  -1   5  12      375.60      373.68     13.91 o 
   0   5  12        0.16        2.12      2.75 o 
   1   5  12       89.98       81.17      4.47 o 
   2   5  12        2.52        2.94      5.30 o 
   3   5  12      416.69      413.02     14.72 o 
   4   5  12        3.33        3.43      4.06 o 
   5   5  12       13.51        7.39      5.23 o 
   6   5  12        0.09        3.23      5.76 o 
   7   5  12        7.90        7.33      6.60 o 
  -6   6  12        1.05        5.86      4.48 o 
  -5   6  12        7.51        2.64      5.03 o 
  -4   6  12        3.27        4.55      4.67 o 
  -3   6  12       35.49       24.48      5.87 o 
  -2   6  12        5.35        2.46      3.73 o 
  -1   6  12        0.05       -1.70      3.53 o 
   0   6  12        1.01       -2.26      3.00 o 
   1   6  12       82.81       86.35      6.54 o 
   2   6  12       11.80        3.18      3.62 o 
   3   6  12       20.71       30.65      5.67 o 
   4   6  12        0.33        3.47      4.66 o 
   5   6  12        5.28        7.67      8.22 o 
   6   6  12        6.25       14.26      6.77 o 
  -5   7  12        0.11       -2.94      5.18 o 
  -4   7  12        0.53       -0.58      4.68 o 
  -3   7  12        1.38        0.17      4.83 o 
  -2   7  12        1.04        2.92      4.59 o 
  -1   7  12        4.42        0.98      4.45 o 
   0   7  12        0.70        2.25      3.59 o 
   1   7  12        0.90       -3.52      3.52 o 
   2   7  12        1.19        6.51      5.42 o 
   3   7  12       15.93       17.31      8.23 o 
   4   7  12        0.00       -4.87      4.87 o 
   5   7  12        0.21       -2.45      5.41 o 
  -4   8  12        2.27       -2.29      5.61 o 
  -3   8  12       15.75       13.36      5.95 o 
  -2   8  12        1.78        8.35      5.62 o 
  -1   8  12       23.31       18.33      6.11 o 
   0   8  12        0.70        0.88      5.23 o 
   1   8  12       27.00       23.49      5.70 o 
   2   8  12        0.38        2.58      5.98 o 
   3   8  12        7.80        6.54      7.81 o 
  -1   9  12        0.89       -0.28      9.39 o 
   0   9  12        4.31        3.24     10.01 o 
  -9   0  13        2.90      -10.12     10.12 o 
  -7   0  13       69.75       53.19     12.15 o 
  -5   0  13      142.53      130.93     13.16 o 
  -3   0  13      360.81      372.39     16.52 o 
  -1   0  13      647.72      742.69     20.85 o 
   1   0  13      977.66     1050.70     22.68 o 
   3   0  13       18.33       13.16      4.07 o 
   5   0  13      157.65      161.94     16.24 o 
  -8   1  13        0.58        1.13      8.43 o 
  -7   1  13        1.56        7.24      8.65 o 
  -6   1  13        0.13        5.92      5.27 o 
  -5   1  13      107.95      118.49      8.74 o 
  -4   1  13        2.08        4.07      2.79 o 
  -3   1  13      831.37      838.11     15.78 o 
  -2   1  13       12.39       10.80      2.21 o 
  -1   1  13      493.06      472.60     13.52 o 
   0   1  13      393.57      428.84      9.56 o 
   1   1  13     1140.88     1131.25     20.65 o 
   2   1  13       14.57       16.17      2.47 o 
   3   1  13     1306.49     1297.93     24.90 o 
   4   1  13       60.70       64.97      7.11 o 
   5   1  13      100.41      102.93      9.19 o 
   6   1  13        0.78        2.68      5.53 o 
   7   1  13       14.91       19.57     14.73 o 
  -8   2  13       15.84       -2.71      8.51 o 
  -7   2  13        1.23       -2.20      7.02 o 
  -6   2  13       32.00       33.49     11.61 o 
  -5   2  13       17.28        9.56      3.66 o 
  -4   2  13      159.24      158.40      7.21 o 
  -3   2  13       44.15       48.93      4.53 o 
  -2   2  13     2484.02     2634.11     44.39 o 
  -1   2  13      786.36      731.52     15.56 o 
   0   2  13      494.65      584.88     13.16 o 
   1   2  13        3.99        0.92      1.59 o 
   2   2  13      758.78      801.86     15.07 o 
   3   2  13       16.07       14.07      4.08 o 
   4   2  13      328.34      354.09     14.16 o 
   5   2  13        0.06       -1.48      4.38 o 
   6   2  13       28.62       33.58      6.99 o 
   7   2  13        0.03       -3.19      6.25 o 
   8   2  13       10.58       18.89      9.81 o 
  -8   3  13        0.09       -6.29      8.48 o 
  -7   3  13        0.29        0.61      5.79 o 
  -6   3  13       12.01        6.75      5.25 o 
  -5   3  13        4.54        6.64      4.21 o 
  -4   3  13        1.76        3.99      2.86 o 
  -3   3  13        6.95       10.82      4.95 o 
  -2   3  13      470.68      461.96     13.42 o 
  -1   3  13       80.78       79.35      5.17 o 
   0   3  13       46.33       45.47      3.09 o 
   1   3  13       87.15       75.17      4.57 o 
   2   3  13       32.12       37.79      4.51 o 
   3   3  13       73.55       59.63      6.85 o 
   4   3  13       27.24       22.79      5.24 o 
   5   3  13        4.98        5.95      4.87 o 
   6   3  13        0.19       -2.68      6.78 o 
   7   3  13        0.05       -6.04      6.20 o 
  -8   4  13        0.76        9.77      7.73 o 
  -7   4  13       30.44       45.59      8.19 o 
  -6   4  13        0.39        1.76      5.58 o 
  -5   4  13       59.85       59.39      7.01 o 
  -4   4  13        9.81       13.11      5.92 o 
  -3   4  13      205.12      192.83     10.76 o 
  -2   4  13       54.63       50.73      8.29 o 
  -1   4  13      173.67      167.04      6.20 o 
   0   4  13       26.81       33.60      6.20 o 
   1   4  13      247.73      248.40      9.31 o 
   2   4  13       59.87       66.58     15.97 o 
   3   4  13      164.32      149.64      8.94 o 
   4   4  13       29.53       32.10      6.00 o 
   5   4  13       57.97       56.37     12.53 o 
   6   4  13        0.27        3.50      5.76 o 
   7   4  13       13.28       14.86     11.57 o 
  -7   5  13        3.30       -0.93      5.90 o 
  -6   5  13        5.91        5.88      4.24 o 
  -5   5  13       38.26       42.93      5.38 o 
  -4   5  13       36.74       34.74      4.47 o 
  -3   5  13       59.12       53.17      6.56 o 
  -2   5  13      165.99      154.90     19.76 o 
  -1   5  13       99.01       99.32      8.29 o 
   0   5  13      397.71      402.27     19.06 o 
   1   5  13       49.32       52.99      4.02 o 
   2   5  13      165.63      193.64      9.26 o 
   3   5  13        6.52        7.42      4.51 o 
   4   5  13       81.15       71.34     16.52 o 
   5   5  13       14.64       12.07      6.45 o 
   6   5  13       10.66       18.39      6.80 o 
  -6   6  13        0.44        3.82      4.47 o 
  -5   6  13        4.26        5.45      5.14 o 
  -4   6  13        6.32        4.21      4.47 o 
  -3   6  13       26.28       26.23     13.11 o 
  -2   6  13        6.90        7.61      4.22 o 
  -1   6  13       48.24       46.58      6.62 o 
   0   6  13        1.29        1.59      3.29 o 
   1   6  13       36.36       36.00      6.54 o 
   2   6  13       47.51       32.23      4.90 o 
   3   6  13        1.73        1.78      7.50 o 
   4   6  13        0.05       -4.48      4.76 o 
   5   6  13        4.90        3.88      5.60 o 
   6   6  13        0.89       -2.52      6.11 o 
  -5   7  13        0.03        0.44      5.61 o 
  -4   7  13        4.58        3.65      7.65 o 
  -3   7  13       10.53       15.71      5.69 o 
  -2   7  13       57.99       69.44      8.26 o 
  -1   7  13        2.92       -2.72      4.40 o 
   0   7  13       63.85       69.41     12.18 o 
   1   7  13        7.00        7.67      4.18 o 
   2   7  13       48.77       53.33     10.12 o 
   3   7  13       12.96       19.25      8.88 o 
   4   7  13        7.38        7.00      7.85 o 
   5   7  13        0.02        1.11      5.69 o 
  -4   8  13        0.56       -1.06      5.42 o 
  -3   8  13        0.04       -2.89      6.92 o 
  -2   8  13        2.33        8.68      5.82 o 
  -1   8  13        4.42        2.25      5.14 o 
   0   8  13        0.46        0.41      5.07 o 
   1   8  13        0.10       -4.18      4.18 o 
   2   8  13        3.72        5.61      7.67 o 
   3   8  13        0.11        5.55      8.60 o 
   0   9  13       15.33       29.15     12.46 o 
  -8   0  14        0.06        0.82      9.67 o 
  -6   0  14       63.41       79.88     12.40 o 
  -4   0  14      237.69      261.26     15.84 o 
  -2   0  14      853.67      748.29     28.33 o 
   0   0  14      396.67      434.12     17.76 o 
   2   0  14      644.41      625.77     25.11 o 
   4   0  14        0.14       -0.96      3.94 o 
  -8   1  14       36.90       32.25     11.58 o 
  -7   1  14        0.60        5.22      6.07 o 
  -6   1  14      316.69      329.19     15.03 o 
  -5   1  14      100.72       98.70      7.00 o 
  -4   1  14      941.18      976.27     20.43 o 
  -3   1  14      396.31      456.83     11.58 o 
  -2   1  14     4065.51     4461.98     76.53 o 
  -1   1  14      417.18      446.93     10.62 o 
   0   1  14     2456.51     2599.28     42.77 o 
   1   1  14      185.43      188.39      5.93 o 
   2   1  14     2502.76     2489.66     43.15 o 
   3   1  14       21.39       21.46      3.93 o 
   4   1  14      584.43      584.40     15.42 o 
   5   1  14       30.79       39.66      7.14 o 
   6   1  14      123.10      119.99     11.18 o 
   7   1  14        3.51       -3.24      6.50 o 
  -8   2  14        2.45        5.13      9.05 o 
  -7   2  14        0.35        2.90      7.58 o 
  -6   2  14        0.03       -0.74      8.39 o 
  -5   2  14       21.36       27.13      6.14 o 
  -4   2  14      105.99      105.46      6.83 o 
  -3   2  14        7.00        7.16      2.63 o 
  -2   2  14      298.34      289.34      8.68 o 
  -1   2  14      102.03       93.46      7.66 o 
   0   2  14       78.67       98.23      3.81 o 
   1   2  14      326.66      337.44      7.97 o 
   2   2  14      574.77      543.73     11.62 o 
   3   2  14        0.33        4.80      3.32 o 
   4   2  14       32.39       24.67      7.78 o 
   5   2  14        0.70       -2.20      4.71 o 
   6   2  14        0.57        0.22      5.45 o 
   7   2  14        5.01       -1.01      6.31 o 
   8   2  14        0.13        0.68      8.30 o 
  -8   3  14        0.05        7.50      9.39 o 
  -7   3  14        0.56       -0.25      7.57 o 
  -6   3  14       48.42       53.06      8.11 o 
  -5   3  14        1.86        1.68      3.90 o 
  -4   3  14       55.63       53.91      5.02 o 
  -3   3  14       37.69       49.83      5.24 o 
  -2   3  14      515.61      537.04     15.07 o 
  -1   3  14      185.33      174.68      7.52 o 
   0   3  14      501.81      501.21     17.21 o 
   1   3  14        1.32        2.71      2.75 o 
   2   3  14      101.05       88.26      8.91 o 
   3   3  14        9.69       10.34      3.89 o 
   4   3  14       12.87        7.86      4.26 o 
   5   3  14        0.03       -1.48      8.41 o 
   6   3  14       14.90       16.08     10.03 o 
   7   3  14        0.29        3.13      6.65 o 
  -8   4  14        0.25        4.80      7.37 o 
  -7   4  14        0.98       -0.74      6.72 o 
  -6   4  14        1.73       -3.37      5.81 o 
  -5   4  14        0.18       -0.05      5.41 o 
  -4   4  14        1.29       -0.41      2.87 o 
  -3   4  14       18.56       15.78      2.92 o 
  -2   4  14       13.34       14.19      3.03 o 
  -1   4  14       38.87       56.76     11.16 o 
   0   4  14      142.75      119.18      8.72 o 
   1   4  14       10.98       19.90      3.89 o 
   2   4  14       24.87       24.37      5.69 o 
   3   4  14       11.42        8.44      4.12 o 
   4   4  14        6.92       -3.70      4.30 o 
   5   4  14        1.05        6.48      5.06 o 
   6   4  14        1.69        9.37     14.42 o 
   7   4  14        0.50        6.54      8.47 o 
  -7   5  14       20.37       18.66      7.29 o 
  -6   5  14        7.01        7.49      4.40 o 
  -5   5  14       66.95       71.99     14.11 o 
  -4   5  14        4.47       10.08      3.51 o 
  -3   5  14      433.08      407.29     15.82 o 
  -2   5  14        9.18        7.11      4.24 o 
  -1   5  14      284.20      252.31     11.47 o 
   0   5  14       86.25       90.63     12.29 o 
   1   5  14      474.99      474.78     14.43 o 
   2   5  14       78.79       82.88      6.75 o 
   3   5  14      225.87      224.11     11.01 o 
   4   5  14       23.56       27.08      6.18 o 
   5   5  14       89.12       77.60     12.50 o 
   6   5  14        6.80        3.32      6.22 o 
  -6   6  14        0.96        2.14      5.89 o 
  -5   6  14        5.85        9.50      5.67 o 
  -4   6  14        2.94        8.84      5.02 o 
  -3   6  14        0.01       -1.76      4.03 o 
  -2   6  14       25.58       30.59      7.74 o 
  -1   6  14      248.91      261.07     12.60 o 
   0   6  14        3.65        7.98      4.48 o 
   1   6  14        7.83        9.96      7.79 o 
   2   6  14       16.72       18.85      4.33 o 
   3   6  14       11.66       16.00      5.13 o 
   4   6  14        1.54       -2.16      4.70 o 
   5   6  14        4.82       -3.17      5.15 o 
   6   6  14        4.42        5.50      6.96 o 
  -5   7  14        0.39        0.54      9.44 o 
  -4   7  14        0.13        0.42      5.01 o 
  -3   7  14       17.01       22.10      6.35 o 
  -2   7  14       12.71       13.95     11.70 o 
  -1   7  14        8.19       -0.18      4.67 o 
   0   7  14        0.91        3.00      5.38 o 
   1   7  14       27.44       29.83      6.57 o 
   2   7  14       10.48       18.15      8.32 o 
   3   7  14        4.35        0.42      7.13 o 
   4   7  14        0.96        3.80      5.67 o 
  -4   8  14        0.02       -1.77      5.65 o 
  -3   8  14        0.09       -4.86      5.10 o 
  -2   8  14        4.72        0.83      5.27 o 
  -1   8  14        3.84        0.31      6.40 o 
   0   8  14        7.76       14.22      6.08 o 
   1   8  14        0.04        2.30      5.81 o 
   2   8  14        4.65        9.78      7.75 o 
   3   8  14        0.10        3.75      8.15 o 
  -7   0  15       50.24       75.82     14.12 o 
  -5   0  15      488.02      439.97     23.23 o 
  -3   0  15       69.65       68.49      8.74 o 
  -1   0  15     3139.53     3259.74     75.62 o 
   1   0  15     1238.15     1341.77     26.85 o 
   3   0  15     1405.95     1338.49     31.65 o 
   5   0  15      211.84      247.42     18.72 o 
  -8   1  15        0.58       -1.47      9.72 o 
  -7   1  15       22.23       18.83      6.93 o 
  -6   1  15        0.04        1.09      8.20 o 
  -5   1  15        0.07       -1.68      4.25 o 
  -4   1  15      131.56      147.76      8.29 o 
  -3   1  15      590.33      575.78     23.25 o 
  -2   1  15       49.06       52.72      4.34 o 
  -1   1  15      400.58      365.32      8.77 o 
   0   1  15       52.33       79.33      5.59 o 
   1   1  15       86.19       78.19      4.81 o 
   2   1  15       74.19       81.79      4.80 o 
   3   1  15        0.02       -2.58      2.58 o 
   4   1  15       64.93       62.72      5.95 o 
   5   1  15       31.20       40.95      7.03 o 
   6   1  15        0.01       -0.75      5.65 o 
   7   1  15        0.13        6.71     10.06 o 
  -8   2  15        7.07       12.66      9.50 o 
  -7   2  15        2.53       14.09      8.85 o 
  -6   2  15        7.67       -0.38      4.65 o 
  -5   2  15       46.82       42.74     10.27 o 
  -4   2  15      176.88      193.99     13.99 o 
  -3   2  15      149.93      144.11      9.17 o 
  -2   2  15        3.09        1.60      2.49 o 
  -1   2  15        0.95       -1.47      2.08 o 
   0   2  15        8.72       10.17      2.18 o 
   1   2  15       64.16       67.61      4.87 o 
   2   2  15      201.50      222.73      7.85 o 
   3   2  15       92.99       79.42     11.13 o 
   4   2  15       11.76       11.03      9.74 o 
   5   2  15       55.97       46.22      7.46 o 
   6   2  15       34.15       32.39      7.87 o 
   7   2  15        3.97       10.38      7.40 o 
  -8   3  15        0.35       -0.93      9.05 o 
  -7   3  15        0.02        6.61      6.08 o 
  -6   3  15        6.55       11.42      5.85 o 
  -5   3  15       42.57       39.53      6.33 o 
  -4   3  15       18.42       11.86      4.10 o 
  -3   3  15      167.54      157.69     10.98 o 
  -2   3  15       67.05       71.72      5.78 o 
  -1   3  15      173.78      154.82      9.44 o 
   0   3  15      122.11      138.91      6.83 o 
   1   3  15       30.74       31.31      4.29 o 
   2   3  15      205.70      190.24      8.91 o 
   3   3  15        0.21       -2.19      3.01 o 
   4   3  15        0.37        1.63      3.98 o 
   5   3  15       43.99       30.63      6.40 o 
   6   3  15        1.32       -1.01      7.12 o 
   7   3  15        1.93        1.09      7.92 o 
  -7   4  15       13.09       15.57     13.42 o 
  -6   4  15        0.40        3.83      5.31 o 
  -5   4  15       79.52       69.94     10.70 o 
  -4   4  15       11.74       15.27      5.66 o 
  -3   4  15      316.05      314.11     10.03 o 
  -2   4  15        5.79        0.73      2.50 o 
  -1   4  15      660.98      668.11     14.75 o 
   0   4  15       26.97       20.75      4.42 o 
   1   4  15      370.34      355.33     12.20 o 
   2   4  15       42.86       43.64      6.26 o 
   3   4  15      552.40      511.56     18.14 o 
   4   4  15        1.09       -0.71      3.93 o 
   5   4  15       78.68       73.86      9.95 o 
   6   4  15        6.61       -1.92      5.61 o 
   7   4  15       26.60       33.46      8.32 o 
  -7   5  15        8.01       14.82      9.37 o 
  -6   5  15        3.87        4.77      4.58 o 
  -5   5  15        1.32        6.86      3.85 o 
  -4   5  15       80.42       69.81      5.92 o 
  -3   5  15       48.03       46.42      6.69 o 
  -2   5  15      158.09      146.75      9.59 o 
  -1   5  15        1.27       -0.76      3.60 o 
   0   5  15       52.63       31.07      5.59 o 
   1   5  15       13.08       24.24      9.23 o 
   2   5  15      195.92      182.78     21.73 o 
   3   5  15       58.89       58.70      7.48 o 
   4   5  15       68.96       65.64      8.12 o 
   5   5  15        3.11        7.84      5.51 o 
   6   5  15        2.03        5.23      6.37 o 
  -6   6  15        2.56        3.50      4.55 o 
  -5   6  15        4.68        6.42     11.15 o 
  -4   6  15        3.56        5.94      5.16 o 
  -3   6  15        0.22        4.95      4.56 o 
  -2   6  15        4.04       -1.07      3.93 o 
  -1   6  15        2.83        6.55      4.53 o 
   0   6  15        7.04        6.49      4.72 o 
   1   6  15        3.77        9.81      6.00 o 
   2   6  15        2.10        5.45      4.06 o 
   3   6  15        2.15       -1.54      4.31 o 
   4   6  15        8.29        2.93      5.25 o 
   5   6  15        3.60        7.77      5.99 o 
  -5   7  15        1.34        1.80      5.58 o 
  -4   7  15        0.04       -4.35      4.73 o 
  -3   7  15        3.38        5.57      5.17 o 
  -2   7  15        7.90        8.75      5.17 o 
  -1   7  15        0.83        3.27      5.04 o 
   0   7  15        7.36        4.15      4.89 o 
   1   7  15        3.39        8.65      7.13 o 
   2   7  15       10.55        9.78      7.36 o 
   3   7  15        3.02        6.45      7.98 o 
   4   7  15        0.02        1.31      5.47 o 
  -3   8  15        0.06        9.93      6.01 o 
  -2   8  15        2.28        3.82      5.90 o 
  -1   8  15        0.81        6.30      5.42 o 
   0   8  15       20.24       19.98      6.87 o 
   1   8  15        1.16       -6.82      6.82 o 
   2   8  15        9.45       21.00      8.71 o 
   3   8  15        0.03        3.44      8.63 o 
  -8   0  16        6.02       25.00     11.47 o 
  -6   0  16       74.77       73.17     12.99 o 
  -4   0  16        0.20       -4.62      4.65 o 
  -2   0  16        0.04       -0.58      3.07 o 
   0   0  16      661.56      740.28     16.99 o 
   2   0  16       93.52       87.21      9.64 o 
   4   0  16        2.82       -1.78      4.88 o 
  -8   1  16        2.22        6.79     10.15 o 
  -7   1  16       48.01       62.16      9.32 o 
  -6   1  16       20.77       18.07      8.22 o 
  -5   1  16       14.01       20.27      5.35 o 
  -4   1  16      322.99      328.03     11.92 o 
  -3   1  16      150.05      148.56      6.98 o 
  -2   1  16      434.29      468.42     11.11 o 
  -1   1  16      245.26      278.20      8.57 o 
   0   1  16     1898.82     1952.90     31.78 o 
   1   1  16      242.37      265.22      6.69 o 
   2   1  16     1192.37     1288.79     28.49 o 
   3   1  16      129.70      145.38      7.45 o 
   4   1  16      545.66      540.42     15.20 o 
   5   1  16       59.06       66.33      8.27 o 
   6   1  16       54.54       60.42     13.94 o 
   7   1  16        8.45       15.87     11.33 o 
  -8   2  16        0.40       -7.61      7.61 o 
  -7   2  16        0.21       -7.24      7.24 o 
  -6   2  16        1.26        4.28      4.84 o 
  -5   2  16        4.71       -0.20      4.06 o 
  -4   2  16        6.93        3.69      3.24 o 
  -3   2  16      217.35      191.45      9.37 o 
  -2   2  16      257.92      280.86      8.94 o 
  -1   2  16       33.21       39.33      6.36 o 
   0   2  16      146.43      133.44      6.93 o 
   1   2  16      411.60      411.41      9.47 o 
   2   2  16       20.28       20.08      4.18 o 
   3   2  16      390.98      395.71     14.41 o 
   4   2  16        2.71        3.76      4.14 o 
   5   2  16        2.12       -3.94      6.98 o 
   6   2  16        1.05       -2.44      5.48 o 
   7   2  16        8.91        6.26      7.47 o 
  -8   3  16        0.99        1.63      9.56 o 
  -7   3  16        0.36        4.61      6.35 o 
  -6   3  16       16.48       15.55      6.04 o 
  -5   3  16        0.46       -4.00      4.13 o 
  -4   3  16      168.02      168.24      9.58 o 
  -3   3  16        8.60        8.53      3.50 o 
  -2   3  16      290.56      304.03     11.24 o 
  -1   3  16      382.04      351.24     31.22 o 
   0   3  16      301.62      277.78     10.13 o 
   1   3  16       17.85       18.29      3.99 o 
   2   3  16      377.97      374.96     13.20 o 
   3   3  16        1.12       -2.84      3.33 o 
   4   3  16      317.21      347.13     14.50 o 
   5   3  16        0.10       -2.20      5.23 o 
   6   3  16        2.03        6.23      6.04 o 
   7   3  16        0.29       -3.56      6.66 o 
  -7   4  16       13.12       13.81      6.83 o 
  -6   4  16       17.20       16.76      8.13 o 
  -5   4  16       86.72       88.23      8.42 o 
  -4   4  16       84.78       97.23     11.64 o 
  -3   4  16      564.91      516.91     13.50 o 
  -2   4  16      307.56      289.58      9.24 o 
  -1   4  16      402.69      382.32     16.87 o 
   0   4  16      112.85      111.92      6.77 o 
   1   4  16      308.46      282.76     10.91 o 
   2   4  16      138.35      123.70      8.70 o 
   3   4  16      354.32      307.91     13.03 o 
   4   4  16       84.25       80.37      8.24 o 
   5   4  16       18.60       20.84      6.15 o 
   6   4  16       17.57       14.21      6.98 o 
   7   4  16       18.64       19.45     15.53 o 
  -7   5  16       19.35       15.04      7.36 o 
  -6   5  16        2.47        6.33      4.76 o 
  -5   5  16       44.83       59.86      6.39 o 
  -4   5  16       49.52       52.23      5.68 o 
  -3   5  16      139.73      137.12      7.17 o 
  -2   5  16      213.34      189.32     12.15 o 
  -1   5  16      226.91      193.62     10.50 o 
   0   5  16       89.83       91.34      5.54 o 
   1   5  16      388.22      364.94     12.90 o 
   2   5  16       85.96       73.24      6.77 o 
   3   5  16      101.01      104.83      8.47 o 
   4   5  16       28.71       20.20      5.94 o 
   5   5  16       55.99       67.73      8.91 o 
   6   5  16        0.19        6.19      6.96 o 
  -6   6  16        3.03        6.72      5.06 o 
  -5   6  16        0.26        0.72      4.84 o 
  -4   6  16        0.00        4.58      5.00 o 
  -3   6  16        4.76        4.86      4.66 o 
  -2   6  16       10.76        3.11      4.11 o 
  -1   6  16       39.16       46.41      6.80 o 
   0   6  16        9.99        7.08      4.63 o 
   1   6  16        3.79       -4.09      5.16 o 
   2   6  16        7.95       -0.95      3.90 o 
   3   6  16       40.33       23.26      5.59 o 
   4   6  16        0.09        0.64      4.94 o 
   5   6  16        0.10        5.40     10.99 o 
  -5   7  16        6.04       11.23      6.28 o 
  -4   7  16        5.32        5.31      5.45 o 
  -3   7  16        9.15        1.38      5.19 o 
  -2   7  16        1.97       -0.29      5.47 o 
  -1   7  16       22.77       32.53      7.06 o 
   0   7  16        4.36        9.19      5.47 o 
   1   7  16       27.40       29.06      8.79 o 
   2   7  16        1.55        1.07      6.91 o 
   3   7  16        6.87       12.54      8.91 o 
   4   7  16        0.64        3.42      5.66 o 
  -3   8  16       10.60       10.47     12.36 o 
  -2   8  16        4.23        9.05      6.19 o 
  -1   8  16       10.54       12.55      6.02 o 
   0   8  16        3.91        5.74      7.86 o 
   1   8  16        5.29        7.78      7.95 o 
   2   8  16        0.77        7.86      7.64 o 
  -7   0  17        0.04        2.93      8.54 o 
  -5   0  17        1.27       -5.44      5.47 o 
  -3   0  17      905.16      887.51     32.75 o 
  -1   0  17       37.89       54.10      5.52 o 
   1   0  17       34.68       34.78      6.88 o 
   3   0  17      291.49      307.85     13.08 o 
   5   0  17        3.17       -2.93      7.24 o 
  -8   1  17        3.15       17.22     11.02 o 
  -7   1  17       36.14       46.34      8.35 o 
  -6   1  17       19.56       17.00      6.75 o 
  -5   1  17       72.23       69.52      8.00 o 
  -4   1  17        7.71        6.66      3.36 o 
  -3   1  17      411.05      414.11     11.71 o 
  -2   1  17      775.96      871.93     18.01 o 
  -1   1  17       38.34       39.13      3.46 o 
   0   1  17      541.63      622.18     11.44 o 
   1   1  17      639.56      611.18     14.51 o 
   2   1  17      312.52      298.26      9.79 o 
   3   1  17        3.52       12.65      4.34 o 
   4   1  17       24.65       48.13      6.88 o 
   5   1  17       56.96       55.35     22.75 o 
   6   1  17       13.31        5.66     10.23 o 
   7   1  17        8.24       13.90     11.13 o 
  -8   2  17        0.53       -1.55      8.68 o 
  -7   2  17        3.37       -6.99      6.99 o 
  -6   2  17        7.46       13.70      7.55 o 
  -5   2  17        0.50       -1.38      3.84 o 
  -4   2  17        5.51        4.46      3.20 o 
  -3   2  17        3.24        0.93      2.77 o 
  -2   2  17       57.04       76.80      5.24 o 
  -1   2  17       10.92       16.07      3.08 o 
   0   2  17      217.62      222.47      9.11 o 
   1   2  17        4.84        3.85      2.90 o 
   2   2  17        0.34       -2.32      2.82 o 
   3   2  17      120.65      118.57      8.55 o 
   4   2  17       11.68        7.96      4.59 o 
   5   2  17       15.43        4.07      7.96 o 
   6   2  17        5.82        9.52      6.46 o 
   7   2  17        0.01       -1.48      7.00 o 
  -8   3  17        0.21       -2.51      8.74 o 
  -7   3  17       27.58       24.34      7.45 o 
  -6   3  17       15.26       11.86      6.03 o 
  -5   3  17       83.98       95.43      8.77 o 
  -4   3  17       15.52       11.06      4.33 o 
  -3   3  17      418.86      415.78     14.24 o 
  -2   3  17      166.79      195.62      9.20 o 
  -1   3  17      436.00      447.72     14.69 o 
   0   3  17       77.99       71.70      9.12 o 
   1   3  17      574.60      605.00     19.67 o 
   2   3  17       12.39       16.57      4.17 o 
   3   3  17      139.07      126.12      8.81 o 
   4   3  17       29.94       40.74      6.72 o 
   5   3  17       52.31       47.18     11.05 o 
   6   3  17        6.00        4.44      5.92 o 
   7   3  17        2.85        7.77      8.03 o 
  -7   4  17        7.58       11.74      7.62 o 
  -6   4  17       12.61       14.04      6.45 o 
  -5   4  17       74.67      100.80     11.30 o 
  -4   4  17        0.31       -3.70      3.70 o 
  -3   4  17      117.96      123.79      6.80 o 
  -2   4  17      202.90      212.36      8.08 o 
  -1   4  17       75.54       80.11      5.73 o 
   0   4  17       89.65       81.13     12.73 o 
   1   4  17      256.10      268.46     11.06 o 
   2   4  17        0.06        5.35      3.67 o 
   3   4  17       36.78       33.03      5.74 o 
   4   4  17        0.61       -0.28      4.57 o 
   5   4  17       24.37       21.54      6.34 o 
   6   4  17        2.19        9.13      6.79 o 
  -7   5  17        0.21       10.08      7.19 o 
  -6   5  17       30.43       35.83      6.21 o 
  -5   5  17        2.23        0.10      3.67 o 
  -4   5  17      150.33      130.73      7.80 o 
  -3   5  17       14.11       16.20      7.11 o 
  -2   5  17      478.93      423.95     25.89 o 
  -1   5  17       31.26       34.44      5.81 o 
   0   5  17      320.27      297.51     11.21 o 
   1   5  17        0.63        2.55      3.64 o 
   2   5  17      481.54      454.71     15.80 o 
   3   5  17        5.53        4.86      5.02 o 
   4   5  17       78.52       79.21      8.60 o 
   5   5  17        0.40        1.24      5.56 o 
   6   5  17       39.51       40.93     13.97 o 
  -6   6  17        6.78        3.80      6.57 o 
  -5   6  17        0.23        1.91      5.48 o 
  -4   6  17        0.16       -1.00      4.56 o 
  -3   6  17        1.32       -0.12      4.23 o 
  -2   6  17       17.29       15.91      5.43 o 
  -1   6  17        4.90        2.08      4.22 o 
   0   6  17       22.26       19.28      7.16 o 
   1   6  17        1.44       -1.41      5.38 o 
   2   6  17       21.91       19.67      5.65 o 
   3   6  17        1.03        2.66      4.66 o 
   4   6  17        1.46        3.93      5.50 o 
   5   6  17        0.14        1.40      5.57 o 
  -5   7  17        0.02        3.19      5.87 o 
  -4   7  17       12.69       12.77      7.81 o 
  -3   7  17        3.61       14.44      6.06 o 
  -2   7  17       33.41       31.79      6.98 o 
  -1   7  17        2.84        8.58      5.57 o 
   0   7  17       35.60       45.16     10.40 o 
   1   7  17       15.96       25.90      9.41 o 
   2   7  17       36.64       41.04     10.43 o 
   3   7  17        6.96       -1.30      7.50 o 
   4   7  17        8.82       12.36      6.21 o 
  -3   8  17        2.24        1.88      5.90 o 
  -2   8  17        3.76       14.74      6.51 o 
  -1   8  17        1.40        1.00      5.57 o 
   0   8  17        0.22        2.25      7.27 o 
   1   8  17        2.05       -6.54      6.54 o 
   2   8  17        0.08        2.56      8.29 o 
  -8   0  18       41.43       63.00     15.73 o 
  -6   0  18       32.64       34.70     10.49 o 
  -4   0  18      356.62      332.18     19.00 o 
  -2   0  18      334.39      366.99     18.72 o 
   0   0  18       56.63       61.31      8.20 o 
   2   0  18      439.74      458.39     15.35 o 
   4   0  18      374.86      363.38     22.15 o 
  -8   1  18        1.56        5.44     10.49 o 
  -7   1  18        0.37        5.67      6.19 o 
  -6   1  18        0.31       -6.13      6.13 o 
  -5   1  18        2.08       -4.38      4.38 o 
  -4   1  18      112.87      108.94     11.94 o 
  -3   1  18        3.83        8.02      3.28 o 
  -2   1  18       11.61       17.34      3.64 o 
  -1   1  18       54.16       52.81      4.06 o 
   0   1  18      376.39      393.55      9.40 o 
   1   1  18       18.30       18.98      2.94 o 
   2   1  18       27.86       31.94      4.34 o 
   3   1  18       26.69       26.48      5.56 o 
   4   1  18       56.04       40.31      6.91 o 
   5   1  18        0.37        4.93      8.20 o 
   6   1  18        3.80        7.38      9.08 o 
   7   1  18        1.04        8.96     10.91 o 
  -8   2  18        2.93       -2.23      9.08 o 
  -7   2  18        0.24        5.24      8.26 o 
  -6   2  18        9.37        3.19      7.02 o 
  -5   2  18        2.65        1.11      4.34 o 
  -4   2  18       59.93       54.23      5.51 o 
  -3   2  18       12.10       14.20      3.50 o 
  -2   2  18      240.86      261.30      9.68 o 
  -1   2  18       37.43       31.82      3.39 o 
   0   2  18       11.36       12.68      2.95 o 
   1   2  18       18.48        9.69      3.14 o 
   2   2  18      116.06      117.00      9.12 o 
   3   2  18        3.60        8.53      8.65 o 
   4   2  18        9.30        5.56      4.70 o 
   5   2  18       38.41       46.46     13.35 o 
   6   2  18        6.22       13.54      6.82 o 
   7   2  18        2.25       -3.66     10.16 o 
  -8   3  18        4.64        1.47      9.72 o 
  -7   3  18        0.33        1.21      6.38 o 
  -6   3  18        2.09        0.12      5.33 o 
  -5   3  18        2.41        5.08      7.89 o 
  -4   3  18       33.04       32.45      5.84 o 
  -3   3  18       13.81       12.17      4.24 o 
  -2   3  18       67.63       68.97      8.05 o 
  -1   3  18        3.18        4.82      3.35 o 
   0   3  18        0.00        7.13      3.38 o 
   1   3  18        0.07        0.50      3.22 o 
   2   3  18      172.62      177.03      9.79 o 
   3   3  18       21.67       21.06      6.34 o 
   4   3  18       14.34        6.62      4.60 o 
   5   3  18        1.16        9.01      5.27 o 
   6   3  18        2.34       15.26      8.88 o 
   7   3  18        1.58        1.83      7.48 o 
  -7   4  18       22.02       29.32      8.41 o 
  -6   4  18       11.83       23.12      6.65 o 
  -5   4  18       36.94       45.35     19.32 o 
  -4   4  18      148.69      151.03      9.72 o 
  -3   4  18       82.23       86.68      9.52 o 
  -2   4  18       29.41       34.84      4.30 o 
  -1   4  18      187.56      175.96     11.53 o 
   0   4  18      251.77      247.63     10.27 o 
   1   4  18      218.12      197.71      9.86 o 
   2   4  18      270.47      314.98     13.00 o 
   3   4  18      114.52      111.81     20.87 o 
   4   4  18       63.72       46.79     12.54 o 
   5   4  18       96.41      118.51     10.89 o 
   6   4  18       24.55       23.05      7.21 o 
  -7   5  18        5.79        9.20     12.84 o 
  -6   5  18        4.31        7.17      4.80 o 
  -5   5  18       18.83       19.64      4.86 o 
  -4   5  18       15.02       12.51      4.49 o 
  -3   5  18        0.90        0.17      3.07 o 
  -2   5  18       40.51       58.27      7.32 o 
  -1   5  18      171.07      167.45     10.80 o 
   0   5  18       27.95       40.78      5.22 o 
   1   5  18        2.57        4.56      3.89 o 
   2   5  18       29.93       29.67      5.83 o 
   3   5  18        1.57       -1.69      4.29 o 
   4   5  18        5.30        8.11      5.26 o 
   5   5  18       10.39       14.88      6.46 o 
   6   5  18       10.11       13.24      7.46 o 
  -6   6  18        0.27        3.58      6.08 o 
  -5   6  18        1.09        9.19      5.74 o 
  -4   6  18        0.61       -3.49      4.83 o 
  -3   6  18        1.89       -4.00      4.00 o 
  -2   6  18        5.94        6.38      4.77 o 
  -1   6  18       21.67       17.48      5.41 o 
   0   6  18        0.91       -5.24      5.24 o 
   1   6  18       15.87       10.65      7.22 o 
   2   6  18       12.66       16.74      5.05 o 
   3   6  18        0.10       -1.32      4.65 o 
   4   6  18        0.08       -4.93      5.07 o 
   5   6  18        5.72        1.11      5.79 o 
  -5   7  18        0.17        1.57      5.83 o 
  -4   7  18        0.41       -4.91      5.43 o 
  -3   7  18        3.99       -8.55      8.63 o 
  -2   7  18        1.20       -4.13      4.77 o 
  -1   7  18        2.27        2.08      4.79 o 
   0   7  18       16.71       22.63      8.99 o 
   1   7  18        0.34       -2.85      6.29 o 
   2   7  18        5.70        9.22      7.33 o 
   3   7  18        2.50        8.23      8.63 o 
   4   7  18        1.33        3.83      5.69 o 
  -3   8  18        2.32        8.23      6.63 o 
  -2   8  18        0.00        3.50      5.65 o 
  -1   8  18       12.73       18.80      7.00 o 
   0   8  18        1.51       -2.68      7.81 o 
   1   8  18       17.26       10.71      8.37 o 
   2   8  18        0.78        8.20      8.20 o 
  -7   0  19        4.05        3.72      8.43 o 
  -5   0  19       19.97       13.78      7.69 o 
  -3   0  19        2.95       -1.78      4.76 o 
  -1   0  19     2365.78     2466.67     71.54 o 
   1   0  19       64.10       71.76      9.10 o 
   3   0  19      260.95      253.12     17.39 o 
   5   0  19       54.36       50.26     11.53 o 
  -8   1  19        0.39        4.43     10.91 o 
  -7   1  19        2.70        7.42      6.45 o 
  -6   1  19        5.28       10.49      6.01 o 
  -5   1  19      109.56      108.84      9.54 o 
  -4   1  19       69.21       86.58      7.96 o 
  -3   1  19      225.66      207.29     17.57 o 
  -2   1  19      129.61      121.46      6.69 o 
  -1   1  19      302.79      269.23      8.94 o 
   0   1  19       26.73       18.29      4.01 o 
   1   1  19      345.53      330.85     10.33 o 
   2   1  19       39.55       47.80      5.03 o 
   3   1  19      906.05      905.70     20.87 o 
   4   1  19       36.19       41.49     12.94 o 
   5   1  19       35.89       49.30     11.22 o 
   6   1  19        3.99       -0.34      8.68 o 
   7   1  19       22.62       41.49     14.15 o 
  -8   2  19        1.46        3.02      9.61 o 
  -7   2  19        0.86       10.71      8.74 o 
  -6   2  19        0.31       -5.81      5.81 o 
  -5   2  19       31.74       28.91      8.05 o 
  -4   2  19       67.68       62.37      6.74 o 
  -3   2  19       12.27        8.41      3.39 o 
  -2   2  19       54.39       58.73      7.28 o 
  -1   2  19      224.68      224.78      8.22 o 
   0   2  19        1.18       -0.62      2.36 o 
   1   2  19        2.27        2.72      2.87 o 
   2   2  19      150.22      164.38      9.61 o 
   3   2  19      165.45      165.05     23.56 o 
   4   2  19       11.57       13.78      5.22 o 
   5   2  19       29.69       33.46     10.65 o 
   6   2  19        2.98       -0.07      6.24 o 
   7   2  19        6.16        2.14     11.08 o 
  -8   3  19        3.08        7.81     10.77 o 
  -7   3  19        8.38       -0.51      8.32 o 
  -6   3  19        0.00        1.68      5.23 o 
  -5   3  19       45.45       46.72      7.35 o 
  -4   3  19       19.66       36.22      6.10 o 
  -3   3  19      409.27      403.57     25.82 o 
  -2   3  19       14.05       14.00     11.82 o 
  -1   3  19      308.19      289.95     16.36 o 
   0   3  19      172.23      131.21     15.54 o 
   1   3  19      174.19      168.33      9.31 o 
   2   3  19       77.57       72.39      7.16 o 
   3   3  19      421.39      415.07     15.69 o 
   4   3  19       24.82       36.17      6.48 o 
   5   3  19       24.30       32.89      7.16 o 
   6   3  19        4.08        8.28      8.53 o 
   7   3  19       20.58       38.91     15.38 o 
  -7   4  19       15.70       13.55      7.56 o 
  -6   4  19        0.60        4.66      5.66 o 
  -5   4  19        1.83       13.37      9.47 o 
  -4   4  19       31.60       26.83      5.78 o 
  -3   4  19       37.53       42.18      4.95 o 
  -2   4  19      298.89      288.76      9.92 o 
  -1   4  19        0.24        9.66      4.62 o 
   0   4  19       44.32       42.46      9.41 o 
   1   4  19        0.39       -0.88      3.23 o 
   2   4  19      183.01      198.41     10.81 o 
   3   4  19        1.21       -1.38      3.88 o 
   4   4  19        3.66        3.95      5.05 o 
   5   4  19        3.73        0.44      5.61 o 
   6   4  19        2.76       11.97      6.65 o 
  -6   5  19       25.12       22.42      5.81 o 
  -5   5  19        0.73       -0.82      3.79 o 
  -4   5  19       32.89       39.64      5.33 o 
  -3   5  19        4.14        2.50      3.19 o 
  -2   5  19       62.60       55.05      5.26 o 
  -1   5  19       43.11       50.81      6.61 o 
   0   5  19      369.46      354.36     13.03 o 
   1   5  19       10.29       16.33      4.96 o 
   2   5  19       25.27       26.45      6.03 o 
   3   5  19       25.71       31.82     12.91 o 
   4   5  19       64.22       68.51      8.53 o 
   5   5  19        1.23        1.24      5.68 o 
   6   5  19       19.50       13.90      9.95 o 
  -6   6  19        1.41        2.43     11.19 o 
  -5   6  19        3.98        3.47      5.42 o 
  -4   6  19        2.89       -1.12      5.05 o 
  -3   6  19        3.09       10.12      5.07 o 
  -2   6  19       20.64       26.41      6.39 o 
  -1   6  19        0.24       -4.31      4.31 o 
   0   6  19        2.26       11.98      6.76 o 
   1   6  19        0.26       -2.79      6.14 o 
   2   6  19       32.88       20.96      5.40 o 
   3   6  19        3.17        9.27      5.32 o 
   4   6  19        0.88        1.50      5.65 o 
   5   6  19        0.07       -1.42      6.92 o 
  -4   7  19       12.34       10.50      6.46 o 
  -3   7  19        8.63        9.89      7.23 o 
  -2   7  19       14.31       13.52      7.06 o 
  -1   7  19        9.27       18.99      6.33 o 
   0   7  19       89.54      111.76     14.21 o 
   1   7  19        3.76       10.57      7.41 o 
   2   7  19        5.61        8.63      8.23 o 
   3   7  19        0.33       -5.24      7.47 o 
  -2   8  19       12.28       13.24      6.63 o 
  -1   8  19        2.45        1.22      6.04 o 
   0   8  19        3.96       -6.65      6.65 o 
   1   8  19        5.75        2.96      8.34 o 
  -8   0  20        4.53        8.01     10.99 o 
  -6   0  20        4.24       -6.62      6.62 o 
  -4   0  20        7.91       16.38      6.99 o 
  -2   0  20       29.11       27.51      7.64 o 
   0   0  20       78.22      115.40     11.16 o 
   2   0  20      600.58      568.53     26.10 o 
   4   0  20        2.44       -6.29      7.19 o 
  -8   1  20        0.22        6.03     10.60 o 
  -7   1  20        0.08       -3.81      5.99 o 
  -6   1  20       26.82       40.62     15.70 o 
  -5   1  20        0.34       -0.22      4.49 o 
  -4   1  20      285.89      308.58     21.30 o 
  -3   1  20       32.07       31.89      4.63 o 
  -2   1  20       86.27       89.83      8.11 o 
  -1   1  20       42.92       45.34      4.54 o 
   0   1  20      359.00      338.09     10.28 o 
   1   1  20       35.20       32.17      4.21 o 
   2   1  20      157.31      173.27      8.34 o 
   3   1  20      151.20      164.97     15.60 o 
   4   1  20       51.93       57.38      8.14 o 
   5   1  20        1.20        2.90      5.52 o 
   6   1  20        8.44       11.13     10.29 o 
   7   1  20        0.03      -10.06     10.06 o 
  -8   2  20        0.02       -8.17      8.71 o 
  -7   2  20       19.59       10.03      8.88 o 
  -6   2  20        1.58       -3.13      7.02 o 
  -5   2  20       33.53       33.06     10.40 o 
  -4   2  20       14.96       16.21      5.61 o 
  -3   2  20        2.27        6.15      3.34 o 
  -2   2  20       16.30       17.21      3.75 o 
  -1   2  20      260.81      264.93      9.58 o 
   0   2  20        8.02        7.43      5.80 o 
   1   2  20       66.04       59.78     10.61 o 
   2   2  20      121.69       96.61      8.02 o 
   3   2  20        7.39        9.60      5.55 o 
   4   2  20       35.32       50.64      9.12 o 
   5   2  20       11.51       21.38      6.71 o 
   6   2  20        1.82        9.59      6.82 o 
   7   2  20        1.59        7.83      8.14 o 
  -7   3  20       20.39       21.51      9.89 o 
  -6   3  20        1.21        6.73     10.63 o 
  -5   3  20       21.29       13.56      7.86 o 
  -4   3  20       36.96       35.46      6.12 o 
  -3   3  20      544.19      533.75     17.41 o 
  -2   3  20       46.28       62.24      6.57 o 
  -1   3  20       92.13       96.34      7.11 o 
   0   3  20       57.67       54.30     12.97 o 
   1   3  20      163.70      154.80      9.04 o 
   2   3  20      107.33      119.26     14.46 o 
   3   3  20       69.47       64.72      7.53 o 
   4   3  20       35.29       30.92      6.43 o 
   5   3  20        7.01       10.23     14.94 o 
   6   3  20        3.23        3.58      6.55 o 
  -7   4  20        5.02        6.64      7.50 o 
  -6   4  20        6.80       11.21      6.59 o 
  -5   4  20       20.73       17.56      6.34 o 
  -4   4  20        0.04        3.83      4.56 o 
  -3   4  20       12.88       11.61      3.59 o 
  -2   4  20      178.26      202.44      8.52 o 
  -1   4  20      242.25      205.16      9.86 o 
   0   4  20        0.99        2.76      3.59 o 
   1   4  20      144.58      154.45      9.24 o 
   2   4  20       45.58       61.14      7.03 o 
   3   4  20        5.58        4.96      4.46 o 
   4   4  20       13.80       17.36      8.47 o 
   5   4  20        9.90        9.18      9.85 o 
   6   4  20        2.68        0.82      6.43 o 
  -6   5  20        0.10       -4.42      4.42 o 
  -5   5  20        0.80        1.77      4.17 o 
  -4   5  20        1.02       -1.27      3.68 o 
  -3   5  20       22.36       30.38      5.38 o 
  -2   5  20       10.24        6.77      4.37 o 
  -1   5  20       68.47       67.85      7.99 o 
   0   5  20        1.89        3.06      5.24 o 
   1   5  20       38.44       37.94      5.75 o 
   2   5  20        1.05       -1.74      3.53 o 
   3   5  20       12.35       12.50      6.95 o 
   4   5  20        0.36        7.30      5.27 o 
   5   5  20        1.22        6.57      6.19 o 
  -5   6  20        0.76        0.20      5.39 o 
  -4   6  20        2.01        8.68      5.84 o 
  -3   6  20        2.29        0.37      4.36 o 
  -2   6  20        8.84       23.58      6.12 o 
  -1   6  20        0.23        5.72      6.76 o 
   0   6  20        8.47       18.38      7.95 o 
   1   6  20        1.11        4.40      6.60 o 
   2   6  20        1.10        3.76      4.84 o 
   3   6  20        0.00       -0.84      4.91 o 
   4   6  20        0.60        0.53      5.64 o 
  -4   7  20        0.24        5.43      6.50 o 
  -3   7  20       25.41       12.41      6.39 o 
  -2   7  20        1.94        7.81      5.85 o 
  -1   7  20       33.84       19.42      9.13 o 
   0   7  20        0.37       -2.09      7.22 o 
   1   7  20       47.38       73.68     12.80 o 
   2   7  20        3.04        7.72      8.29 o 
   3   7  20        9.35       -3.33      8.32 o 
  -2   8  20        0.11        2.01      6.22 o 
  -1   8  20        7.28       18.46      9.56 o 
   0   8  20        0.26       -1.41      8.01 o 
   1   8  20        4.67        7.10      8.60 o 
  -7   0  21       14.33        7.67      9.95 o 
  -5   0  21       86.50       88.25     12.91 o 
  -3   0  21      752.84      832.01     33.60 o 
  -1   0  21       50.11       57.22      8.85 o 
   1   0  21      653.28      599.87     26.04 o 
   3   0  21       78.75       93.69     13.14 o 
   5   0  21       22.65       22.69     10.32 o 
  -8   1  21        0.50        5.44     10.65 o 
  -7   1  21        3.67        9.07      6.99 o 
  -6   1  21        0.00       10.16      9.41 o 
  -5   1  21        0.16       -0.64      6.89 o 
  -4   1  21        0.06        4.09      4.68 o 
  -3   1  21      123.79      149.83      9.79 o 
  -2   1  21       63.59       82.49      6.25 o 
  -1   1  21       19.10       10.84      3.43 o 
   0   1  21       46.79       44.78      4.63 o 
   1   1  21        4.34        3.18      2.88 o 
   2   1  21        5.18        4.52      3.36 o 
   3   1  21        1.93        2.21      3.95 o 
   4   1  21        0.47        0.54      5.31 o 
   5   1  21        0.05       14.43      9.16 o 
   6   1  21        1.18       -1.30     10.06 o 
  -8   2  21        1.02       -2.71     10.01 o 
  -7   2  21       17.78       18.21      9.64 o 
  -6   2  21       20.10       -0.31      7.02 o 
  -5   2  21      110.30      100.29     12.57 o 
  -4   2  21        0.25       -0.24      3.44 o 
  -3   2  21      315.05      314.59     10.91 o 
  -2   2  21       23.03       22.20      4.17 o 
  -1   2  21      138.53      144.76      7.29 o 
   0   2  21      156.80      178.12      8.07 o 
   1   2  21      506.61      503.93     16.61 o 
   2   2  21        2.50       -0.18      4.38 o 
   3   2  21      113.00      109.53      9.25 o 
   4   2  21        3.63        5.13      5.22 o 
   5   2  21       34.56       41.75      8.12 o 
   6   2  21        7.89       20.91      7.54 o 
   7   2  21        5.38        9.95     11.95 o 
  -7   3  21        0.24       -4.37      8.68 o 
  -6   3  21       33.31       37.86      8.12 o 
  -5   3  21        0.01        8.60      5.60 o 
  -4   3  21       17.10       17.17      5.27 o 
  -3   3  21        0.38        6.06      4.83 o 
  -2   3  21      277.50      257.27     11.99 o 
  -1   3  21       39.32       41.61      5.66 o 
   0   3  21      267.83      221.23     10.59 o 
   1   3  21       10.79        8.60      4.08 o 
   2   3  21       22.29       24.19      5.32 o 
   3   3  21        0.13        5.83      5.29 o 
   4   3  21        0.47        0.16      4.45 o 
   5   3  21        0.37       -5.03      5.03 o 
   6   3  21        7.45        8.40      7.92 o 
  -7   4  21        0.00        1.32      7.20 o 
  -6   4  21        9.05        3.04      5.95 o 
  -5   4  21        2.46       -3.64      8.84 o 
  -4   4  21        7.60       12.28      4.88 o 
  -3   4  21       40.50       34.88      4.93 o 
  -2   4  21       21.41       22.85      4.16 o 
  -1   4  21        4.83        0.40      3.68 o 
   0   4  21       44.99       38.04     10.37 o 
   1   4  21       12.82       17.78      4.81 o 
   2   4  21        4.38        2.34      4.02 o 
   3   4  21        2.93        3.83      4.36 o 
   4   4  21       23.07       22.71      6.20 o 
   5   4  21        5.64       23.49      6.85 o 
   6   4  21       11.73        7.39      8.86 o 
  -6   5  21        9.79        1.64      4.93 o 
  -5   5  21        2.54       -1.58      4.21 o 
  -4   5  21       14.86       15.00      4.47 o 
  -3   5  21       10.24        7.24      3.72 o 
  -2   5  21       52.61       46.13      5.24 o 
  -1   5  21        3.93        1.77      3.70 o 
   0   5  21       40.52       34.63     20.10 o 
   1   5  21       23.37       10.11      4.34 o 
   2   5  21       12.87       13.10      4.97 o 
   3   5  21        1.14       -1.27      7.22 o 
   4   5  21        2.58        3.15      5.27 o 
   5   5  21        0.86       -4.94      5.34 o 
  -5   6  21        0.57       -4.15      5.34 o 
  -4   6  21        0.87        2.00      7.20 o 
  -3   6  21       13.59       18.50      5.97 o 
  -2   6  21       27.04       28.37     14.46 o 
  -1   6  21       12.99        7.27      7.44 o 
   0   6  21       27.77       27.79      8.77 o 
   1   6  21       18.48       20.46      8.51 o 
   2   6  21       21.89       27.71      6.14 o 
   3   6  21       13.93       17.40      6.20 o 
   4   6  21        6.35        3.44      5.75 o 
  -4   7  21        1.83       -2.50      9.79 o 
  -3   7  21        2.44       -0.59      5.56 o 
  -2   7  21       12.42       10.82      6.29 o 
  -1   7  21       18.11       11.87      8.20 o 
   0   7  21        1.30       -0.85      7.33 o 
   1   7  21        8.52       13.95      8.68 o 
   2   7  21        7.56       11.27      8.65 o 
   3   7  21        9.15        5.38      9.47 o 
  -1   8  21        0.32       12.32      8.77 o 
   0   8  21       12.09        3.50      8.60 o 
  -8   0  22        0.20        1.61     11.50 o 
  -6   0  22       25.17       25.26     10.37 o 
  -4   0  22        3.62        0.08      6.60 o 
  -2   0  22      577.23      607.34     27.43 o 
   0   0  22      580.16      589.36     25.82 o 
   2   0  22     1036.00     1015.82     39.01 o 
   4   0  22      117.68       76.89     13.25 o 
  -8   1  22       23.81       18.01     12.35 o 
  -7   1  22       17.03       11.54      7.63 o 
  -6   1  22       50.56       60.81      9.27 o 
  -5   1  22       34.04       49.31      7.98 o 
  -4   1  22      329.97      348.75     15.20 o 
  -3   1  22       51.87       66.31      7.46 o 
  -2   1  22      658.06      711.55     18.66 o 
  -1   1  22        5.77        2.84      3.09 o 
   0   1  22      345.79      303.33     14.34 o 
   1   1  22        5.33        8.25      3.52 o 
   2   1  22      634.23      672.69     17.28 o 
   3   1  22       91.44       94.83      8.63 o 
   4   1  22      179.71      155.39     16.83 o 
   5   1  22        0.37       -7.84      7.84 o 
   6   1  22       24.55       28.36     12.35 o 
  -7   2  22        6.11       -5.52      8.71 o 
  -6   2  22        5.97        4.00      8.03 o 
  -5   2  22        6.40        5.44      7.38 o 
  -4   2  22        0.01       -0.16      3.59 o 
  -3   2  22       84.46       80.87      6.67 o 
  -2   2  22       63.09       69.74      6.86 o 
  -1   2  22       71.95       67.07      6.69 o 
   0   2  22       13.58       14.68      4.04 o 
   1   2  22       26.90       26.95      5.29 o 
   2   2  22       26.09       37.14      6.27 o 
   3   2  22       49.76       45.02      7.04 o 
   4   2  22       22.94       16.58     10.95 o 
   5   2  22        7.47        4.30      6.20 o 
   6   2  22        0.33        0.82      6.85 o 
  -7   3  22        7.93       -1.52      9.75 o 
  -6   3  22        0.01       -1.55      8.10 o 
  -5   3  22       11.77       11.23      5.62 o 
  -4   3  22       84.85       92.70     12.16 o 
  -3   3  22       11.71       23.27      5.43 o 
  -2   3  22      103.76       89.18      9.95 o 
  -1   3  22      101.59       94.29      7.66 o 
   0   3  22       53.51       62.85     10.51 o 
   1   3  22       15.15        1.83      3.89 o 
   2   3  22      213.67      211.20     11.75 o 
   3   3  22       14.80       26.23     16.46 o 
   4   3  22        7.33        1.31      5.16 o 
   5   3  22       38.62       17.30      6.95 o 
   6   3  22        4.07        2.91      7.10 o 
  -7   4  22        0.26        2.53      7.35 o 
  -6   4  22        0.55       -2.76      6.09 o 
  -5   4  22        0.12       -5.03      5.03 o 
  -4   4  22        0.00        3.72      4.65 o 
  -3   4  22        0.03       -1.48      2.97 o 
  -2   4  22       36.40       36.15      6.01 o 
  -1   4  22        9.86       11.08      4.42 o 
   0   4  22        1.96        5.25      3.89 o 
   1   4  22       43.40       46.39      6.31 o 
   2   4  22       32.36       25.89      6.14 o 
   3   4  22       12.67       16.62      7.81 o 
   4   4  22        5.23       -1.23      5.31 o 
   5   4  22        0.01        6.01      6.15 o 
   6   4  22        0.12       12.99      7.46 o 
  -6   5  22        0.01        0.75      4.84 o 
  -5   5  22        0.03        1.44      4.49 o 
  -4   5  22       16.34       16.53      4.59 o 
  -3   5  22       14.78        4.25      3.72 o 
  -2   5  22        2.22        0.59      6.30 o 
  -1   5  22       27.99       33.57      5.51 o 
   0   5  22        4.35       13.71      7.38 o 
   1   5  22        0.11       -1.26      3.68 o 
   2   5  22       44.71       48.93      7.16 o 
   3   5  22        0.04        0.43      4.90 o 
   4   5  22        0.99        9.66      5.95 o 
   5   5  22        6.49        4.29      6.25 o 
  -5   6  22        0.72       -3.26      5.49 o 
  -4   6  22        0.06        2.94     10.06 o 
  -3   6  22       33.10       38.73     10.70 o 
  -2   6  22        0.17        4.37      6.91 o 
  -1   6  22        6.34       24.07      8.79 o 
   0   6  22       14.26       17.70      8.26 o 
   1   6  22        9.18       16.09      8.91 o 
   2   6  22        0.97        7.65      5.20 o 
   3   6  22        9.15        9.85      5.92 o 
   4   6  22        0.99        4.71      5.92 o 
  -4   7  22        0.33       -0.08      7.62 o 
  -3   7  22        2.16       -5.00      5.37 o 
  -2   7  22       11.31        7.95      8.01 o 
  -1   7  22       53.43       61.87     12.57 o 
   0   7  22        2.17        9.50      8.99 o 
   1   7  22       14.44       12.46      8.77 o 
   2   7  22        0.30        6.12      9.10 o 
   3   7  22       14.19       13.76     10.57 o 
  -7   0  23       19.15       15.02     11.47 o 
  -5   0  23       14.62       11.64      8.91 o 
  -3   0  23        1.20        9.87      6.85 o 
  -1   0  23        0.01        1.72      5.44 o 
   1   0  23        5.07        4.74      5.72 o 
   3   0  23      172.95      153.28     15.73 o 
   5   0  23        6.64       -1.97      8.68 o 
  -8   1  23        1.81       -0.82     10.57 o 
  -7   1  23        0.37       -5.38      8.23 o 
  -6   1  23        0.06        2.41      8.40 o 
  -5   1  23        0.15        3.75      5.40 o 
  -4   1  23       40.52       30.02      6.63 o 
  -3   1  23        3.10        0.12      4.31 o 
  -2   1  23        0.16        6.56      4.74 o 
  -1   1  23      125.07      125.74      7.21 o 
   0   1  23       33.15       30.98      4.45 o 
   1   1  23        6.38       12.52      3.77 o 
   2   1  23       11.92       15.20      4.30 o 
   3   1  23       44.40       34.47     11.01 o 
   4   1  23        9.04       11.64      8.57 o 
   5   1  23        3.05       -0.39      9.67 o 
   6   1  23        5.65        5.58     11.36 o 
  -7   2  23       26.35       39.35     12.74 o 
  -6   2  23        2.13        5.52      7.81 o 
  -5   2  23       41.26       41.97     10.29 o 
  -4   2  23        0.14        5.44      7.64 o 
  -3   2  23      624.49      602.77     16.26 o 
  -2   2  23       54.13       52.59      5.72 o 
  -1   2  23      233.63      213.88     17.54 o 
   0   2  23        2.17        4.28      4.35 o 
   1   2  23      349.74      318.51     16.19 o 
   2   2  23        3.67        3.97      4.45 o 
   3   2  23      297.60      316.48     14.77 o 
   4   2  23       16.81       23.59      8.10 o 
   5   2  23       28.41       19.68      7.42 o 
   6   2  23        0.17       -5.63      6.85 o 
  -7   3  23        0.76        1.75      9.75 o 
  -6   3  23        0.08       -3.64      7.75 o 
  -5   3  23       23.24       19.00      9.09 o 
  -4   3  23        0.43        0.48      4.65 o 
  -3   3  23       79.87       68.38      7.59 o 
  -2   3  23       82.50       77.31     11.74 o 
  -1   3  23       13.47       11.98      4.64 o 
   0   3  23        1.97        6.27      4.17 o 
   1   3  23       66.24       77.43      7.56 o 
   2   3  23       12.29       16.56      5.39 o 
   3   3  23      120.99      121.51     10.21 o 
   4   3  23       18.38       11.35      6.51 o 
   5   3  23        4.69        4.22      6.20 o 
   6   3  23        0.82        3.92      7.18 o 
  -7   4  23        0.10       15.06      7.77 o 
  -6   4  23        1.41        7.59      6.88 o 
  -5   4  23        1.27       -4.39      5.08 o 
  -4   4  23       40.02       31.73      6.56 o 
  -3   4  23        0.01        2.00      3.81 o 
  -2   4  23       50.84       31.05      5.64 o 
  -1   4  23       15.65       12.29      4.73 o 
   0   4  23        0.07       -4.31      4.31 o 
   1   4  23        0.08        1.51      4.22 o 
   2   4  23       23.67       27.24      5.64 o 
   3   4  23       18.34       25.20      6.60 o 
   4   4  23        0.12        4.80      5.87 o 
   5   4  23        2.55        8.82      6.47 o 
  -6   5  23        2.52       -0.56      5.06 o 
  -5   5  23        1.06        4.83      4.78 o 
  -4   5  23       14.80       14.62      5.49 o 
  -3   5  23        9.61        5.50      3.88 o 
  -2   5  23       32.10       47.18     15.47 o 
  -1   5  23        0.02       -0.93      5.34 o 
   0   5  23       49.28       46.05      6.37 o 
   1   5  23        9.15       10.45      4.63 o 
   2   5  23       13.46        7.46      4.90 o 
   3   5  23        3.54       10.35      5.60 o 
   4   5  23        0.58       -5.56      5.63 o 
   5   5  23        0.32       -2.02      6.21 o 
  -5   6  23        0.49       11.26      8.96 o 
  -4   6  23        0.08       -2.63      5.25 o 
  -3   6  23        5.62       10.27     13.46 o 
  -2   6  23        3.10       -0.42      6.60 o 
  -1   6  23        4.07        1.86      6.65 o 
   0   6  23       13.15       20.44      9.10 o 
   1   6  23        8.88       12.51      7.64 o 
   2   6  23       12.24       14.67      6.14 o 
   3   6  23        0.27        3.11      5.66 o 
   4   6  23        0.15        4.75     15.59 o 
  -3   7  23        0.67       -3.83      5.59 o 
  -2   7  23        7.40        0.56      8.20 o 
  -1   7  23        2.85       -6.54      7.24 o 
   0   7  23        3.60        2.25      8.46 o 
   1   7  23        6.33       -6.14      7.75 o 
   2   7  23        5.04        6.37      8.51 o 
  -6   0  24        0.45       -0.25      7.64 o 
  -4   0  24      190.75      199.79     17.45 o 
  -2   0  24       41.98       48.93     10.20 o 
   0   0  24       51.46       59.53      9.78 o 
   2   0  24       41.84       29.74      8.96 o 
   4   0  24       31.52       15.16     10.54 o 
  -7   1  24       12.50       16.63      8.15 o 
  -6   1  24        4.92        6.03      6.28 o 
  -5   1  24       37.90       40.60     16.56 o 
  -4   1  24       46.44       53.45      7.88 o 
  -3   1  24      181.34      183.33     11.44 o 
  -2   1  24      360.44      361.29     15.04 o 
  -1   1  24      311.95      298.74     12.87 o 
   0   1  24       38.60       35.61      4.71 o 
   1   1  24      287.16      251.52     10.11 o 
   2   1  24      407.69      391.95     13.13 o 
   3   1  24      139.12      176.85     15.71 o 
   4   1  24        5.00       -1.49      7.41 o 
   5   1  24       37.77       58.43     13.67 o 
   6   1  24        6.23        8.43     12.01 o 
  -7   2  24        2.57       10.34     10.26 o 
  -6   2  24        0.01       -3.10      7.36 o 
  -5   2  24        4.93        4.34      7.50 o 
  -4   2  24       74.02       88.11     12.06 o 
  -3   2  24       10.25       14.28      4.30 o 
  -2   2  24        0.04       -1.50      3.46 o 
  -1   2  24        4.89        8.06      3.80 o 
   0   2  24       31.10       29.96      5.51 o 
   1   2  24        9.96       14.62      4.77 o 
   2   2  24       60.65       71.07      8.31 o 
   3   2  24        1.21        1.14      4.95 o 
   4   2  24       21.97       28.20      8.50 o 
   5   2  24        0.17        3.15      6.37 o 
   6   2  24        0.22       -8.48     10.20 o 
  -7   3  24        2.21       -1.55      9.33 o 
  -6   3  24        0.67        9.05      9.61 o 
  -5   3  24       24.30       16.42      6.62 o 
  -4   3  24        7.51        5.68      6.43 o 
  -3   3  24        1.18       -2.26      4.30 o 
  -2   3  24       10.76       13.51      5.71 o 
  -1   3  24       53.16       44.79      6.39 o 
   0   3  24        5.17        6.52      6.17 o 
   1   3  24       41.43       30.34      5.73 o 
   2   3  24        1.00       10.91      7.06 o 
   3   3  24        0.48       -2.75      4.78 o 
   4   3  24        0.89       -4.39      5.13 o 
   5   3  24        1.72        7.93      6.63 o 
   6   3  24        0.37        0.50      7.45 o 
  -6   4  24        3.99        3.56      6.74 o 
  -5   4  24        3.48        6.59      6.06 o 
  -4   4  24       18.89       19.24      7.98 o 
  -3   4  24       78.16       77.03      8.08 o 
  -2   4  24       51.65       62.65      7.33 o 
  -1   4  24       70.37       64.72      7.18 o 
   0   4  24       52.75       52.73      7.64 o 
   1   4  24       43.36       52.40      6.82 o 
   2   4  24       22.64       14.24      8.10 o 
   3   4  24        0.31        6.18      5.48 o 
   4   4  24       17.01       27.10      7.40 o 
   5   4  24        9.37        1.25      6.85 o 
  -6   5  24        2.05        1.67      5.23 o 
  -5   5  24        0.00       -4.42      4.42 o 
  -4   5  24        3.60        1.60      5.18 o 
  -3   5  24        0.77        2.63      4.50 o 
  -2   5  24       21.09       24.67      5.42 o 
  -1   5  24        2.28        4.33      4.24 o 
   0   5  24       15.74       15.40      4.58 o 
   1   5  24        0.34       -1.20      3.96 o 
   2   5  24        0.97        0.62      4.72 o 
   3   5  24        6.58        5.88      5.76 o 
   4   5  24        0.10       -2.28      8.10 o 
  -5   6  24        4.41       14.28      7.14 o 
  -4   6  24        0.48       -5.14      5.14 o 
  -3   6  24        5.67        0.11      7.24 o 
  -2   6  24        0.38       -3.02      6.88 o 
  -1   6  24       25.09       42.62     10.82 o 
   0   6  24        5.44        5.19      7.67 o 
   1   6  24       48.68       50.09     17.77 o 
   2   6  24        3.76       -2.54      4.71 o 
   3   6  24        4.03        2.73      5.71 o 
  -3   7  24        8.11        2.90      8.60 o 
  -2   7  24        0.07       -5.81      7.13 o 
  -1   7  24        3.43        8.91      9.44 o 
   0   7  24        0.62        8.23      9.10 o 
   1   7  24        5.31        0.90      8.85 o 
   2   7  24        0.05       -8.51      8.51 o 
  -7   0  25       16.46       34.11     12.68 o 
  -5   0  25      131.36      150.43     17.17 o 
  -3   0  25      264.84      267.58     18.69 o 
  -1   0  25      266.63      227.44     16.24 o 
   1   0  25      433.51      463.36     25.17 o 
   3   0  25      555.68      614.36     31.01 o 
   5   0  25       63.88       73.60     15.33 o 
  -7   1  25        0.73       13.21      8.02 o 
  -6   1  25        1.06       -1.86      5.96 o 
  -5   1  25       32.93       32.71      7.69 o 
  -4   1  25       48.38       50.20      7.92 o 
  -3   1  25      127.26      134.35     18.15 o 
  -2   1  25       19.67       24.49      6.10 o 
  -1   1  25        6.84        9.00      6.96 o 
   0   1  25        0.49       -1.47      3.85 o 
   1   1  25       48.68       38.47     13.97 o 
   2   1  25        0.00        4.62      4.99 o 
   3   1  25       46.60       57.56      8.13 o 
   4   1  25        3.86        7.41      8.54 o 
   5   1  25        0.02       -2.56      8.96 o 
   6   1  25        0.04       15.31     12.68 o 
  -7   2  25        8.63       10.06     10.85 o 
  -6   2  25        2.38        6.48      8.09 o 
  -5   2  25       23.47        5.67      7.19 o 
  -4   2  25       10.01        6.85      6.71 o 
  -3   2  25        0.11       -2.03      3.76 o 
  -2   2  25       32.64       41.59     11.22 o 
  -1   2  25       35.75       21.17      4.40 o 
   0   2  25        1.47       -1.11      3.74 o 
   1   2  25        1.65        0.78      4.08 o 
   2   2  25        0.48       -0.84      4.49 o 
   3   2  25        4.78        4.95      8.23 o 
   4   2  25        4.73       -0.63      5.50 o 
   5   2  25        8.90       -0.49      7.06 o 
   6   2  25        1.27       22.66     11.95 o 
  -7   3  25        0.05        7.50     10.40 o 
  -6   3  25        1.15        4.59      8.96 o 
  -5   3  25        5.60        5.88      5.88 o 
  -4   3  25        0.00       -4.85      4.85 o 
  -3   3  25        8.02        3.62      4.78 o 
  -2   3  25       12.82       16.52      5.61 o 
  -1   3  25       22.93       24.23      5.56 o 
   0   3  25       19.60        8.18      8.98 o 
   1   3  25       59.71       66.08      7.56 o 
   2   3  25       15.98       19.51     12.04 o 
   3   3  25        9.36       13.58      7.41 o 
   4   3  25        6.98       12.78      9.26 o 
   5   3  25        5.21        5.15      7.06 o 
  -6   4  25        0.30        6.18      6.85 o 
  -5   4  25        4.15        5.36      5.97 o 
  -4   4  25        1.46        8.07      5.61 o 
  -3   4  25        3.82       -1.23      4.70 o 
  -2   4  25       15.97       11.19      6.09 o 
  -1   4  25       29.66       27.27      7.22 o 
   0   4  25       27.70       35.94      6.34 o 
   1   4  25        6.10       -1.08      4.21 o 
   2   4  25       48.34       35.36      6.88 o 
   3   4  25       26.96       28.03      7.03 o 
   4   4  25       22.42       16.71      7.82 o 
   5   4  25        0.69       13.71      7.53 o 
  -5   5  25        0.44       -3.69      4.89 o 
  -4   5  25        0.15        1.13      4.37 o 
  -3   5  25        8.98       15.28      6.67 o 
  -2   5  25       30.79       34.12      6.33 o 
  -1   5  25       11.07       17.10      5.52 o 
   0   5  25       19.09       18.77      5.33 o 
   1   5  25        4.76        6.20      4.70 o 
   2   5  25        8.31        6.69      5.54 o 
   3   5  25        1.40        8.96      6.07 o 
   4   5  25       11.72       17.38      7.13 o 
  -4   6  25        0.05        5.05      6.00 o 
  -3   6  25        0.87       -0.85      7.61 o 
  -2   6  25       10.41       14.04      8.77 o 
  -1   6  25        6.83        8.79      8.23 o 
   0   6  25       20.99       22.77      8.94 o 
   1   6  25        0.01       -3.07      4.38 o 
   2   6  25        4.78        7.32      5.59 o 
   3   6  25        0.80        2.94      5.91 o 
  -2   7  25        5.02        6.34      8.99 o 
  -1   7  25        6.85       16.60      9.70 o 
   0   7  25       11.74        9.30      9.22 o 
   1   7  25        7.58        5.47      9.56 o 
  -6   0  26        0.82       -0.54      8.91 o 
  -4   0  26        0.58        2.73      7.58 o 
  -2   0  26       37.12       38.76     10.34 o 
   0   0  26        9.61       13.39      6.82 o 
   2   0  26        3.86        3.10      6.57 o 
   4   0  26        3.01       -4.31      8.15 o 
  -7   1  26       12.83        7.06      7.89 o 
  -6   1  26        0.03       -1.93      6.04 o 
  -5   1  26       60.69       63.71      9.21 o 
  -4   1  26        2.33       -3.89      4.64 o 
  -3   1  26      183.89      179.66     11.65 o 
  -2   1  26       66.59       71.69      8.42 o 
  -1   1  26      117.26      118.76     10.10 o 
   0   1  26       11.20        5.00      4.38 o 
   1   1  26      197.37      178.91     26.23 o 
   2   1  26      229.03      222.07     13.10 o 
   3   1  26       37.59       64.10     12.35 o 
   4   1  26        1.28        3.66      8.88 o 
   5   1  26       28.71       34.39     11.84 o 
   6   1  26        0.38        7.61     11.98 o 
  -7   2  26        0.37        9.10      9.61 o 
  -6   2  26        1.72       11.70      9.16 o 
  -5   2  26        1.03       -6.12      6.12 o 
  -4   2  26       11.14       14.69      7.78 o 
  -3   2  26       19.69       19.67      7.72 o 
  -2   2  26      119.82      121.39      8.40 o 
  -1   2  26        5.01        3.29      4.16 o 
   0   2  26       24.14       15.47     10.40 o 
   1   2  26        3.45       -1.59      4.20 o 
   2   2  26      115.97      132.41     21.32 o 
   3   2  26        0.74       -3.43      5.33 o 
   4   2  26        0.52       -1.73      5.90 o 
   5   2  26        0.28        6.62      9.78 o 
   6   2  26        3.91       15.00     12.35 o 
  -6   3  26        0.99       -3.50      8.68 o 
  -5   3  26        0.89        9.64      9.19 o 
  -4   3  26       11.40       15.45      6.78 o 
  -3   3  26        7.52        0.74      4.78 o 
  -2   3  26       53.47       64.62     16.46 o 
  -1   3  26       11.57       20.40      5.49 o 
   0   3  26        1.52        3.45      5.14 o 
   1   3  26       21.45       12.90      7.41 o 
   2   3  26       57.05       49.33      9.39 o 
   3   3  26        0.69        9.66      5.91 o 
   4   3  26        4.40        7.00      6.26 o 
   5   3  26        0.16        3.71      6.75 o 
  -6   4  26        0.34        2.43      7.77 o 
  -5   4  26        0.65        0.73      6.34 o 
  -4   4  26       18.48       24.36      6.60 o 
  -3   4  26       58.54       67.18      8.28 o 
  -2   4  26        6.72       -2.99      4.58 o 
  -1   4  26        0.06        2.34      4.03 o 
   0   4  26        1.25        2.42      4.42 o 
   1   4  26       21.59       16.40      5.46 o 
   2   4  26       31.47       29.31      6.31 o 
   3   4  26        0.28        1.31      5.63 o 
   4   4  26        0.72        4.90      6.40 o 
   5   4  26        0.21        0.73      6.94 o 
  -5   5  26        0.72        4.01      5.13 o 
  -4   5  26        0.01        5.51      6.27 o 
  -3   5  26       22.59       19.62      6.21 o 
  -2   5  26        5.82        1.64      4.81 o 
  -1   5  26       32.40       31.85      7.96 o 
   0   5  26        0.03        1.81      6.29 o 
   1   5  26       18.50       12.10      5.60 o 
   2   5  26       15.80       13.76      5.84 o 
   3   5  26        2.02       13.76      6.32 o 
   4   5  26        0.00       -5.27      6.09 o 
  -4   6  26        0.01        2.06      6.24 o 
  -3   6  26        8.41       23.71      9.61 o 
  -2   6  26        5.95        5.72      8.51 o 
  -1   6  26        7.08        9.30      9.53 o 
   0   6  26        1.70        7.67      7.98 o 
   1   6  26        2.59        4.45      5.53 o 
   2   6  26        1.71        2.90      5.29 o 
   3   6  26        0.03        4.01      6.34 o 
  -2   7  26        0.95        1.27      7.81 o 
  -1   7  26        3.37       -4.79      8.77 o 
   0   7  26        1.12        6.43      9.27 o 
  -7   0  27        4.97       -5.78      9.89 o 
  -5   0  27       28.03       16.55      8.68 o 
  -3   0  27       88.46       98.68     13.47 o 
  -1   0  27      192.02      201.76     16.66 o 
   1   0  27      304.06      324.15     21.51 o 
   3   0  27       71.19       71.31     13.16 o 
  -7   1  27        0.73       -4.68      8.63 o 
  -6   1  27        2.87        5.14      6.61 o 
  -5   1  27        6.91        0.20      5.50 o 
  -4   1  27       24.74       28.89      9.53 o 
  -3   1  27       47.47       43.09      7.33 o 
  -2   1  27        3.67       12.20      5.72 o 
  -1   1  27        3.82       -1.69      4.31 o 
   0   1  27       39.22       31.65      6.18 o 
   1   1  27       62.32       56.24     13.18 o 
   2   1  27      121.74      127.29     12.06 o 
   3   1  27        2.68       -0.90      7.38 o 
   4   1  27        8.42       19.36     10.26 o 
   5   1  27        1.58        1.10     10.29 o 
  -7   2  27        0.80       17.11     11.33 o 
  -6   2  27        9.44       10.91      8.99 o 
  -5   2  27        0.20       -6.62      6.91 o 
  -4   2  27       43.46       56.23     11.47 o 
  -3   2  27        5.15        4.96      6.57 o 
  -2   2  27       51.04       44.72      7.13 o 
  -1   2  27        8.05        2.70      4.50 o 
   0   2  27       72.62       71.62      7.99 o 
   1   2  27        0.46       -3.06      4.38 o 
   2   2  27       13.84       13.73      5.66 o 
   3   2  27       13.90       27.87      7.98 o 
   4   2  27        0.36        1.27      8.46 o 
   5   2  27        0.98       11.25      9.95 o 
  -6   3  27        0.01       -5.98      8.82 o 
  -5   3  27        7.57        7.75      8.12 o 
  -4   3  27       20.79       17.85     10.71 o 
  -3   3  27       13.26        6.29      5.37 o 
  -2   3  27        0.19        3.67      4.63 o 
  -1   3  27        1.05        6.05      9.96 o 
   0   3  27        1.64       -1.02      6.65 o 
   1   3  27        0.13        4.42      5.16 o 
   2   3  27        5.67        9.46      5.65 o 
   3   3  27        5.28        3.39      5.99 o 
   4   3  27        0.03        8.72      6.80 o 
   5   3  27        1.57        9.88      7.28 o 
  -6   4  27        5.14       10.50      7.83 o 
  -5   4  27        2.07        7.73      6.83 o 
  -4   4  27       12.53       10.63      6.27 o 
  -3   4  27       74.95       77.90      8.86 o 
  -2   4  27       55.09       54.00      7.86 o 
  -1   4  27       19.29       31.69      6.49 o 
   0   4  27      117.07      113.22      9.62 o 
   1   4  27       52.86       43.48      7.28 o 
   2   4  27        8.11        5.24      5.48 o 
   3   4  27       40.05       39.16      9.98 o 
   4   4  27        1.22        4.26      6.72 o 
  -5   5  27        0.95        4.73      5.32 o 
  -4   5  27        0.12       -5.38      5.38 o 
  -3   5  27        3.62       10.31      5.74 o 
  -2   5  27        9.68        7.75      5.96 o 
  -1   5  27        0.80        2.55      4.94 o 
   0   5  27        0.01        7.72      7.77 o 
   1   5  27        0.12        1.42      5.14 o 
   2   5  27        7.84        7.88      5.79 o 
   3   5  27        0.15        3.83      6.23 o 
   4   5  27        1.73        2.34      6.96 o 
  -4   6  27       10.53       21.93     10.94 o 
  -3   6  27        3.32        2.06      8.51 o 
  -2   6  27        3.74        7.07      8.82 o 
  -1   6  27        8.23        1.66      8.03 o 
   0   6  27       25.95       16.86      9.98 o 
   1   6  27        3.88        5.16      9.75 o 
   2   6  27        0.86       -3.24      7.22 o 
  -6   0  28       22.33       14.21     10.80 o 
  -4   0  28      121.69      135.47     16.35 o 
  -2   0  28        6.50       23.87      8.91 o 
   0   0  28      261.15      241.93     17.95 o 
   2   0  28       46.04       60.71     12.04 o 
   4   0  28       57.50       47.07     13.05 o 
  -7   1  28        7.65        8.10      8.24 o 
  -6   1  28        0.21       -0.53      6.62 o 
  -5   1  28       12.21        3.65      7.69 o 
  -4   1  28       16.84       34.11     16.50 o 
  -3   1  28        0.08       -0.53      4.67 o 
  -2   1  28        1.15       12.30      5.60 o 
  -1   1  28       75.72       76.12      8.37 o 
   0   1  28        1.25        7.93      6.12 o 
   1   1  28        1.37        6.10      6.47 o 
   2   1  28        0.40        1.65      5.33 o 
   3   1  28       24.47        9.27      9.05 o 
   4   1  28        3.83       -1.58      8.74 o 
   5   1  28       11.43       25.23     12.49 o 
  -6   2  28        2.32       23.17     11.36 o 
  -5   2  28        7.41        3.83      7.84 o 
  -4   2  28        5.30       10.82      8.32 o 
  -3   2  28        0.11        4.43      6.82 o 
  -2   2  28       15.09       34.22      9.19 o 
  -1   2  28        7.83       13.49      9.15 o 
   0   2  28       22.58       30.72      6.45 o 
   1   2  28        4.06       11.05      5.44 o 
   2   2  28       43.01       63.36      8.68 o 
   3   2  28        5.84        1.07      7.16 o 
   4   2  28        2.56       -3.89      8.09 o 
   5   2  28        0.10       27.17     11.92 o 
  -6   3  28        0.07       -7.53      8.63 o 
  -5   3  28        0.13       -4.23      7.61 o 
  -4   3  28        0.08        2.02     10.81 o 
  -3   3  28       13.73       19.35      6.39 o 
  -2   3  28        1.45        4.16      5.15 o 
  -1   3  28       33.42       39.58      6.92 o 
   0   3  28        0.85        1.71      7.23 o 
   1   3  28        1.35        7.75      5.63 o 
   2   3  28        2.17        2.93      5.07 o 
   3   3  28        2.32       -1.63      5.96 o 
   4   3  28        3.75        5.19      6.98 o 
   5   3  28        2.98       -1.51      7.40 o 
  -5   4  28        0.25       -4.21      6.24 o 
  -4   4  28       32.86       30.05     10.81 o 
  -3   4  28        1.72        1.08      5.40 o 
  -2   4  28       10.83       19.67      9.98 o 
  -1   4  28       14.04       19.00      9.88 o 
   0   4  28        3.70       -0.21      5.06 o 
   1   4  28        2.63       -1.87      4.90 o 
   2   4  28       18.59       20.03      6.87 o 
   3   4  28       19.35       15.15      7.49 o 
   4   4  28        6.29        9.40      9.44 o 
  -5   5  28        5.10       10.96      5.77 o 
  -4   5  28        4.09        7.88      6.36 o 
  -3   5  28        0.49        0.19      5.49 o 
  -2   5  28       25.57       30.26      7.08 o 
  -1   5  28       12.18        5.68      5.31 o 
   0   5  28       37.03       31.01      6.75 o 
   1   5  28        9.68        8.28      5.97 o 
   2   5  28        6.22       20.76      6.58 o 
   3   5  28        1.45        2.04      6.10 o 
  -3   6  28        1.42        7.10      9.16 o 
  -2   6  28        0.01       -3.02      9.16 o 
  -1   6  28       26.10       14.23     10.23 o 
   0   6  28        3.72        2.82      8.26 o 
   1   6  28       20.28       32.57      7.49 o 
   2   6  28        0.00        2.45      5.61 o 
  -5   0  29        2.32        1.80      8.74 o 
  -3   0  29       32.76       30.47      9.89 o 
  -1   0  29        1.69       -1.04      6.34 o 
   1   0  29       20.55       27.71      9.75 o 
   3   0  29        7.71        3.16      8.65 o 
  -6   1  29        0.04        6.21      7.46 o 
  -5   1  29        6.22       12.83      6.78 o 
  -4   1  29        8.82       16.93      8.13 o 
  -3   1  29      172.96      162.65     16.52 o 
  -2   1  29       39.73       30.29      6.93 o 
  -1   1  29       15.75       27.49      6.81 o 
   0   1  29       18.76        8.70      6.67 o 
   1   1  29      166.19      214.79     14.08 o 
   2   1  29        0.04        0.86      5.27 o 
   3   1  29       63.52       82.70     14.38 o 
   4   1  29        5.36       12.04     10.32 o 
   5   1  29        6.99        5.98     11.25 o 
  -6   2  29        0.26       -7.64      7.64 o 
  -5   2  29        0.03        2.68      7.27 o 
  -4   2  29        0.17       -4.76      6.60 o 
  -3   2  29        5.19        1.01      7.02 o 
  -2   2  29        0.64        7.22      7.50 o 
  -1   2  29        3.47        1.72      5.58 o 
   0   2  29       16.42        9.56      6.51 o 
   1   2  29        2.88       -5.33      6.43 o 
   2   2  29       14.44       10.26      7.64 o 
   3   2  29        1.20        2.45      7.41 o 
   4   2  29        6.23        8.23     10.06 o 
   5   2  29        0.11        1.55     10.57 o 
  -6   3  29        0.03       -5.05      9.87 o 
  -5   3  29        4.11       -0.56      8.32 o 
  -4   3  29       11.57        1.69      8.01 o 
  -3   3  29       72.88       53.43     17.49 o 
  -2   3  29        1.11       -3.73      5.09 o 
  -1   3  29       27.49       26.48      6.34 o 
   0   3  29        1.07       -0.20      5.02 o 
   1   3  29      104.46      122.88     11.20 o 
   2   3  29        0.23        6.05      5.69 o 
   3   3  29       16.50       15.67      6.94 o 
   4   3  29        3.88       -2.50      6.47 o 
  -5   4  29        4.22       -2.61      7.51 o 
  -4   4  29        1.73       -5.15      8.67 o 
  -3   4  29        2.80        0.57      9.57 o 
  -2   4  29        0.05       -4.24      7.71 o 
  -1   4  29       21.02       23.30      6.43 o 
   0   4  29        0.94        5.10      8.85 o 
   1   4  29       16.27       20.86      6.47 o 
   2   4  29        1.92       -0.03      5.66 o 
   3   4  29        0.43       -2.14      6.12 o 
   4   4  29        1.03        3.93      7.42 o 
  -4   5  29        0.00       -3.25      6.07 o 
  -3   5  29        6.89        8.54      6.25 o 
  -2   5  29       18.76       29.70      7.23 o 
  -1   5  29        0.88        6.44      5.73 o 
   0   5  29       17.91       21.33      6.54 o 
   1   5  29       10.91       16.15      6.73 o 
   2   5  29       11.47       13.28     10.64 o 
   3   5  29        4.70        3.58      6.78 o 
  -3   6  29        7.11       13.78      9.92 o 
  -2   6  29        0.77       -2.25      8.79 o 
  -1   6  29       30.38       40.76     12.80 o 
   0   6  29        0.00       -1.78      9.25 o 
   1   6  29       17.44       12.22      6.71 o 
  -6   0  30        0.84        7.30     10.32 o 
  -4   0  30       32.15       19.82      9.50 o 
  -2   0  30      157.98      165.74     17.56 o 
   0   0  30       25.35       27.54      9.25 o 
   2   0  30      297.05      303.29     22.97 o 
   4   0  30       27.07       30.39     12.40 o 
  -6   1  30        0.11        2.31      6.76 o 
  -5   1  30        2.48       -4.27      5.90 o 
  -4   1  30        1.04        3.24      5.85 o 
  -3   1  30        0.59        0.36      5.09 o 
  -2   1  30        0.41        6.66      5.61 o 
  -1   1  30        2.20       -4.22      4.29 o 
   0   1  30        4.81        4.62      4.92 o 
   1   1  30        4.71        9.27      5.64 o 
   2   1  30        0.77       -3.97      5.00 o 
   3   1  30        1.35        3.72      8.01 o 
   4   1  30        4.72        1.58      9.16 o 
   5   1  30        1.83       -0.99     10.94 o 
  -6   2  30        1.68       -1.55      9.02 o 
  -5   2  30        1.91       -3.44      7.19 o 
  -4   2  30       92.16      101.11     14.18 o 
  -3   2  30        6.55        8.82      7.64 o 
  -2   2  30      112.23      112.13     14.32 o 
  -1   2  30        1.42       -2.73      5.92 o 
   0   2  30       67.83       75.62     11.64 o 
   1   2  30        2.68       -3.75      6.79 o 
   2   2  30       88.69      107.22     14.15 o 
   3   2  30        1.43       -7.27      7.27 o 
   4   2  30       11.06       11.56     10.37 o 
  -6   3  30        0.76        3.50     10.01 o 
  -5   3  30        1.21       -7.72      7.72 o 
  -4   3  30        0.05        9.81      8.43 o 
  -3   3  30       19.21       17.35      6.58 o 
  -2   3  30        8.58        6.72      5.98 o 
  -1   3  30        8.82       10.05      5.42 o 
   0   3  30        1.44        6.29      4.96 o 
   1   3  30       12.63       18.25     10.87 o 
   2   3  30        0.04        3.79      6.03 o 
   3   3  30        0.45        1.50      5.90 o 
   4   3  30        1.94        9.45      7.64 o 
  -5   4  30        1.91       -1.18      6.85 o 
  -4   4  30       11.02       17.08     10.70 o 
  -3   4  30        0.01        2.38      5.87 o 
  -2   4  30       36.24       54.02      8.59 o 
  -1   4  30       17.99       21.07      6.83 o 
   0   4  30       33.61       36.51     14.46 o 
   1   4  30        8.16       10.83      6.35 o 
   2   4  30       60.04       76.34     23.08 o 
   3   4  30        0.05        1.41      6.68 o 
  -4   5  30        3.54        3.75      6.71 o 
  -3   5  30       15.60       15.35      6.70 o 
  -2   5  30        3.38       -0.41      6.29 o 
  -1   5  30       12.01        7.18      6.19 o 
   0   5  30        2.19        6.24      5.93 o 
   1   5  30       14.29       29.94      8.95 o 
   2   5  30        1.52        1.27      5.87 o 
  -2   6  30        0.16       -5.05      9.58 o 
  -1   6  30       33.79       43.86     13.22 o 
   0   6  30        0.73       -0.51      9.58 o 
  -5   0  31        8.23        6.79      9.81 o 
  -3   0  31       13.86       18.26      9.47 o 
  -1   0  31       27.21       12.51      8.46 o 
   1   0  31        0.28       10.85      8.26 o 
   3   0  31       43.15       37.85     11.70 o 
  -6   1  31        0.00       -6.74      6.74 o 
  -5   1  31        2.32       16.04      9.81 o 
  -4   1  31        3.63       14.41     10.49 o 
  -3   1  31        5.04        6.41      7.16 o 
  -2   1  31       10.54        2.27      5.71 o 
  -1   1  31        6.10       15.10      5.58 o 
   0   1  31        2.85        0.57      5.06 o 
   1   1  31       26.15       38.56      9.88 o 
   2   1  31        6.65        4.55      6.13 o 
   3   1  31       10.99        4.62      8.54 o 
   4   1  31        0.04       -0.03      9.61 o 
  -6   2  31        0.00       -0.54      9.50 o 
  -5   2  31       12.36        5.83      8.79 o 
  -4   2  31        9.82       16.77      8.54 o 
  -3   2  31        6.21        6.06      7.67 o 
  -2   2  31        2.93        1.61      6.57 o 
  -1   2  31        5.60        7.44      6.88 o 
   0   2  31        2.25        8.01      6.85 o 
   1   2  31        0.06       11.78      7.75 o 
   2   2  31       31.56       45.16     11.39 o 
   3   2  31       31.37       37.77     11.70 o 
   4   2  31        2.81        8.26      9.87 o 
  -5   3  31        1.50       -3.55      8.34 o 
  -4   3  31        0.36       -3.13      7.86 o 
  -3   3  31       29.23       49.44     11.36 o 
  -2   3  31        4.06        6.11      6.17 o 
  -1   3  31       17.64       36.45      7.34 o 
   0   3  31       10.38       12.67      5.88 o 
   1   3  31        2.66       -3.96      5.55 o 
   2   3  31        0.06       -0.31      6.18 o 
   3   3  31       23.78       34.12     13.76 o 
   4   3  31        0.02       -0.44      7.09 o 
  -5   4  31        0.21        5.07      9.84 o 
  -4   4  31        8.54       -0.53      7.51 o 
  -3   4  31        4.00        3.93      7.06 o 
  -2   4  31       38.76       30.32      8.34 o 
  -1   4  31        0.83        7.68      5.79 o 
   0   4  31       33.14       29.18      7.06 o 
   1   4  31        2.14        9.56      6.19 o 
   2   4  31       15.66       16.44      7.26 o 
   3   4  31        1.68       -5.96      6.70 o 
  -3   5  31       10.86       17.24     10.77 o 
  -2   5  31        0.03        5.58      6.21 o 
  -1   5  31       28.15       37.21      8.06 o 
   0   5  31       17.76       21.63      7.00 o 
   1   5  31       16.55       22.81      7.73 o 
   2   5  31        0.89       -6.07      6.07 o 
  -6   0  32        0.17       -1.52     10.09 o 
  -4   0  32        4.47        6.48      9.25 o 
  -2   0  32        4.68        4.51      8.48 o 
   0   0  32        0.13        8.88      7.81 o 
   2   0  32        2.37        2.09      8.65 o 
   4   0  32        0.51        3.86     10.37 o 
  -6   1  32        5.23       11.80      8.13 o 
  -5   1  32        0.90        1.54      6.78 o 
  -4   1  32       50.19       43.36      8.64 o 
  -3   1  32        0.06        2.82      5.59 o 
  -2   1  32       12.34        5.60      6.15 o 
  -1   1  32        9.37       13.90      6.19 o 
   0   1  32       55.84       69.58      9.23 o 
   1   1  32       21.71       21.00      6.66 o 
   2   1  32       69.54       51.75     13.08 o 
   3   1  32        5.85        8.74      9.08 o 
   4   1  32        6.54        7.53     10.46 o 
  -5   2  32        0.00       -3.02      8.91 o 
  -4   2  32        0.07       -3.50      7.22 o 
  -3   2  32       19.88       31.03      9.72 o 
  -2   2  32        7.76        6.82      8.29 o 
  -1   2  32        1.26       13.33      7.64 o 
   0   2  32        1.20       -1.44      6.48 o 
   1   2  32        2.67       -3.83      7.36 o 
   2   2  32       10.79       28.92     10.96 o 
   3   2  32        0.75       -4.57      8.34 o 
   4   2  32        3.21        4.17     10.57 o 
  -5   3  32        0.02       -5.33      8.99 o 
  -4   3  32        3.86       16.01      9.72 o 
  -3   3  32        4.34       11.16      8.91 o 
  -2   3  32       19.17       23.96      9.98 o 
  -1   3  32       17.76       23.03      7.25 o 
   0   3  32        9.47        9.67      6.22 o 
   1   3  32        5.08       -1.77      5.55 o 
   2   3  32       24.78       12.30      7.30 o 
   3   3  32       12.55       10.58      7.50 o 
  -4   4  32        0.15        1.38      6.75 o 
  -3   4  32        0.21       -4.44      5.84 o 
  -2   4  32       11.23       15.99      7.07 o 
  -1   4  32        2.45        7.90      6.12 o 
   0   4  32       13.45        6.89      6.72 o 
   1   4  32        0.71        7.47      6.54 o 
   2   4  32        1.38        1.39      6.56 o 
   3   4  32        0.00        4.00     11.36 o 
  -3   5  32        7.08        8.69      7.15 o 
  -2   5  32        0.38       -5.94      5.94 o 
  -1   5  32       24.83       31.55      9.01 o 
   0   5  32        1.27        6.08      8.88 o 
   1   5  32       28.78       17.98      7.37 o 
  -5   0  33       32.36       39.57     13.45 o 
  -3   0  33      133.95      140.79     17.48 o 
  -1   0  33       64.36       65.08     12.37 o 
   1   0  33      151.46      152.43     17.53 o 
   3   0  33       51.79       46.03     14.35 o 
  -5   1  33        2.52       -0.07      7.02 o 
  -4   1  33       11.42       -0.94     11.49 o 
  -3   1  33        3.16       -0.24      5.98 o 
  -2   1  33        4.05        5.73      6.33 o 
  -1   1  33        1.00        1.50      5.37 o 
   0   1  33        9.25       16.97      6.42 o 
   1   1  33       21.60       11.71      6.41 o 
   2   1  33        1.43       -5.16      8.79 o 
   3   1  33        3.51       -2.82      9.19 o 
   4   1  33        0.53       -6.40      9.44 o 
  -5   2  33        2.99        9.30      9.78 o 
  -4   2  33        2.76       -0.48      8.26 o 
  -3   2  33       98.31      114.61     15.08 o 
  -2   2  33        7.52       13.11      8.96 o 
  -1   2  33       25.99       33.51      9.75 o 
   0   2  33       30.29       32.70     10.12 o 
   1   2  33      129.61      115.34     15.64 o 
   2   2  33        0.36        2.06      9.95 o 
   3   2  33        7.66        1.97      8.74 o 
  -4   3  33        0.17       -3.89      8.48 o 
  -3   3  33        1.67        7.89      8.94 o 
  -2   3  33        2.28        5.95      8.65 o 
  -1   3  33        2.89        6.34      8.17 o 
   0   3  33        1.36        6.93      7.92 o 
   1   3  33        5.84       -3.72      7.58 o 
   2   3  33        0.03       -7.50      7.50 o 
   3   3  33        0.21       -5.30      8.79 o 
  -4   4  33        1.97       -8.57      8.65 o 
  -3   4  33        1.52       -6.58      6.58 o 
  -2   4  33       12.31       20.20      7.37 o 
  -1   4  33        1.53        4.90      6.22 o 
   0   4  33       14.40        9.71      9.03 o 
   1   4  33        9.22       12.37      7.41 o 
   2   4  33        7.40       12.82      7.89 o 
  -2   5  33        1.19        3.38      6.77 o 
  -1   5  33        8.55        8.61      6.84 o 
   0   5  33        9.52        5.77      6.82 o 
  -4   0  34        3.05       -7.27      7.92 o 
  -2   0  34       31.08       51.50     13.39 o 
   0   0  34        0.44        3.92      8.34 o 
   2   0  34       24.95       19.84     11.58 o 
  -5   1  34        1.48       -6.56      6.56 o 
  -4   1  34       12.70       23.01      8.26 o 
  -3   1  34       18.40       20.72      7.54 o 
  -2   1  34       29.17       13.65      7.23 o 
  -1   1  34        4.25       10.05      6.30 o 
   0   1  34       22.88       22.41     17.73 o 
   1   1  34        0.03        5.98      6.09 o 
   2   1  34       22.66       28.27     11.27 o 
   3   1  34        0.01       -8.65      8.65 o 
  -5   2  34        7.20        2.00      8.77 o 
  -4   2  34        0.18       -1.86      8.74 o 
  -3   2  34        1.61        3.38      7.75 o 
  -2   2  34        0.03       -0.62      7.58 o 
  -1   2  34       21.53       14.94      8.37 o 
   0   2  34        8.99       16.09      8.54 o 
   1   2  34        5.68       11.67      8.57 o 
   2   2  34        6.03        2.65     10.06 o 
   3   2  34        0.46        7.64      9.64 o 
  -4   3  34       16.08       21.37     10.88 o 
  -3   3  34        0.90       -5.05      8.54 o 
  -2   3  34       13.92       34.50     11.13 o 
  -1   3  34       10.30       12.15      8.51 o 
   0   3  34       21.96       33.96     11.11 o 
   1   3  34        1.86       -5.02      7.75 o 
   2   3  34       12.78       62.15     15.00 o 
  -3   4  34        7.22       12.12      9.87 o 
  -2   4  34        1.66        2.49      8.20 o 
  -1   4  34       28.97       42.69      8.56 o 
   0   4  34        0.21        0.79      6.65 o 
   1   4  34       17.35       11.76      7.14 o 
  -5   0  35        0.58       -6.34     10.15 o 
  -3   0  35        9.65       17.08     10.82 o 
  -1   0  35        5.09       13.22      9.39 o 
   1   0  35       35.30       51.10     12.82 o 
   3   0  35       10.35       18.58     12.94 o 
  -5   1  35        1.06       -1.84      7.29 o 
  -4   1  35        0.17        0.08      7.03 o 
  -3   1  35        7.16        7.73      6.85 o 
  -2   1  35        3.76        4.86      9.75 o 
  -1   1  35       16.44       17.11      6.91 o 
   0   1  35        0.06       -2.79      5.82 o 
   1   1  35        5.74        8.22      7.99 o 
   2   1  35       12.53       -1.94      9.13 o 
   3   1  35       18.18       15.70     11.95 o 
  -4   2  35        1.50       -4.34      8.32 o 
  -3   2  35        2.11       -7.07      8.03 o 
  -2   2  35        0.01       -1.55      7.75 o 
  -1   2  35        6.58        5.19      8.40 o 
   0   2  35        1.53       13.98      8.29 o 
   1   2  35        0.02       -2.37      8.09 o 
   2   2  35        0.87       14.26     10.01 o 
  -4   3  35        6.39        5.33     10.23 o 
  -3   3  35        5.34        1.13      9.08 o 
  -2   3  35       19.26        7.07      9.92 o 
  -1   3  35        4.84       12.35      9.22 o 
   0   3  35       19.49        7.41      8.88 o 
   1   3  35       11.59       17.42     10.40 o 
   2   3  35        8.33        4.37      9.70 o 
  -2   4  35        2.12       -7.36      7.98 o 
  -1   4  35        1.02        3.15      6.90 o 
   0   4  35        9.38       12.87      7.84 o 
   1   4  35        0.11       -7.38     10.60 o 
  -4   0  36       73.83       74.38     15.59 o 
  -2   0  36       17.19       16.57     10.82 o 
   0   0  36       45.13       81.77     15.11 o 
   2   0  36       25.54       19.05     11.53 o 
  -4   1  36       13.25        5.88      8.32 o 
  -3   1  36        4.11       -2.48      7.93 o 
  -2   1  36        0.04        4.48     14.08 o 
  -1   1  36        0.10       -1.03      7.82 o 
   0   1  36        7.31       -1.69      5.99 o 
   1   1  36        0.18        4.48      9.13 o 
   2   1  36        0.69        5.47     10.09 o 
  -4   2  36       11.08       21.59     10.23 o 
  -3   2  36        0.47       -0.96      8.34 o 
  -2   2  36       31.93       46.25     12.74 o 
  -1   2  36        0.57       -6.29      7.75 o 
   0   2  36       41.76       39.01     11.33 o 
   1   2  36        2.17       -6.14      8.01 o 
   2   2  36       30.16       -1.66      9.16 o 
  -3   3  36        1.69        0.59      9.87 o 
  -2   3  36        0.54        3.13      9.61 o 
  -1   3  36        1.85        0.82      8.40 o 
   0   3  36        0.39       -3.35      8.54 o 
   1   3  36        9.29        7.89      9.36 o 
  -3   0  37        0.92       -3.83      9.05 o 
  -1   0  37       11.29       26.55     11.11 o 
   1   0  37       15.04        6.23      9.81 o 
  -4   1  37        1.94        0.68     15.60 o 
  -3   1  37       17.81       18.17      7.83 o 
  -2   1  37        1.26        1.09      6.79 o 
  -1   1  37       21.82       26.25      8.01 o 
   0   1  37        3.20        4.62      6.59 o 
   1   1  37       22.69       31.51     11.44 o 
   2   1  37        1.43        1.10     10.03 o 
  -3   2  37        5.35       -0.14      9.16 o 
  -2   2  37        2.21        2.93      8.68 o 
  -1   2  37        0.12       19.11     10.01 o 
   0   2  37        2.11       15.53     10.09 o 
   1   2  37        0.21       -7.13      7.36 o 
  -2   3  37        0.79        6.96      9.98 o 
  -1   3  37       33.49       55.05     13.11 o 
   0   3  37        4.66       16.94     10.57 o 
  -2   0  38        3.82       -4.99      9.39 o 
   0   0  38        5.98       -1.41      9.58 o 
  -3   1  38        0.18       -6.62      7.86 o 
  -2   1  38        4.50        0.80      7.30 o 
  -1   1  38        1.60       -2.55      6.78 o 
   0   1  38        0.03        9.75     10.20 o 
   1   1  38        0.03        1.66      9.22 o 
  -2   2  38       24.49       21.11     10.88 o 
  -1   2  38        1.46        3.30      8.68 o 
   0   2  38       41.03       54.37     14.23 o 
  -1   0  39        8.40        3.89     10.32 o 
  -2   1  39        4.01        4.41      7.68 o 
  -1   1  39        1.90        8.91      7.77 o 
   0   1  39       11.67        3.95      9.02 o 
                                                 
